# Supplementary material for: The lanthanum(III) molybdate(VI) La4Mo7O27
Source: Acta Crystallogr Sect E Struct Rep Online. 2009 Jul 11;65(Pt 8):i59. doi: 10.1107/S1600536809026415 (PMC2977117; doi:10.1107/S1600536809026415)
Supplement: Supplementary file 1 [file e-65-00i59-sup1.cif]

##############################################################################
###                                                                        ###
###        Electronic paper (Acta Crystallographica Section E)             ###
###                                                                        ###
##############################################################################
#                                                                            #
# This CIF contains the data in a paper accepted for publication in Acta     #
# Crystallographica Section E. It conforms to the requirements of Notes      #
# for Authors for Section E, and has been peer reviewed under the auspices   #
# of the IUCr Commission on Journals.                                        #
#                                                                            #
# Full details of the Crystallographic Information File format               #
# are given in the paper "The Crystallographic Information File (CIF):       #
# a New Standard Archive File for Crystallography" by S. R. Hall, F. H.      #
# Allen and I. D. Brown [Acta Cryst. (1991), A47, 655-685].                  #
#                                                                            #
# The current version of the core CIF dictionary is obtainable from          #
# ftp://ftp.iucr.org/pub/cif_core.dic. The current version number is 2.4.    #
#                                                                            #
# Software is freely available for graphical display of the structure(s) in  #
# this CIF.  For information consult the CIF home page http://www.iucr.org/  #
# cif/home.html                                                              #
#                                                                            #
# This file may be used for bona fide research purposes within the           #
# scientific community so long as proper attribution is given to the journal # 
# article from which it was obtained.                                        #
#                                                                            #
##############################################################################
                                             
data_I
_audit_creation_method     SHELXL-97
_chemical_name_systematic
;
Lanthanum molybdate oxide
;
_chemical_name_common
;
Lanthanum molybdate oxide
;
_chemical_formula_moiety     ?
_chemical_formula_sum     'La4 Mo7 O27'
_chemical_formula_structural     'La4 (Mo7 O27)'
_chemical_formula_iupac     'La4 Mo7 O27'
_chemical_formula_weight     1659.22
_chemical_melting_point     ?
_symmetry_cell_setting     orthorhombic
_symmetry_space_group_name_H-M     'P c a 21'
_symmetry_space_group_name_Hall     'P 2c -2ac'
loop_
    _symmetry_equiv_pos_as_xyz
    'x, y, z'
    '-x, -y, z+1/2'
    '-x+1/2, y, z+1/2'
    'x+1/2, -y, z'
_cell_length_a     14.1443(14)
_cell_length_b     7.2931(4)
_cell_length_c     22.9916(13)
_cell_angle_alpha     90.00
_cell_angle_beta     90.00
_cell_angle_gamma     90.00
_cell_volume     2371.7(3)
_cell_formula_units_Z     4
_cell_measurement_reflns_used     25
_cell_measurement_theta_min     20.76
_cell_measurement_theta_max     27.43
_cell_measurement_temperature     295(2)
_exptl_crystal_description     prism
_exptl_crystal_colour     colourless
_exptl_crystal_size_max     0.25
_exptl_crystal_size_mid     0.23
_exptl_crystal_size_min     0.22
_exptl_crystal_density_diffrn     4.647
_exptl_crystal_density_meas     ?
_exptl_crystal_density_method     'not measured'
_exptl_crystal_F_000     2952
_exptl_absorpt_coefficient_mu     10.706
_exptl_absorpt_correction_type     psi-scan
_exptl_absorpt_process_details     '(MolEN; Fair, 1990)'
_exptl_absorpt_correction_T_min     0.8412
_exptl_absorpt_correction_T_max     0.9988
_exptl_special_details
;
;
_diffrn_ambient_temperature     295(2)
_diffrn_radiation_type     MoK\a
_diffrn_radiation_wavelength     0.71073
_diffrn_radiation_monochromator     graphite
_diffrn_measurement_device_type     'Nonius MACH3'
_diffrn_measurement_device     'four-circle diffractometer'
_diffrn_measurement_method     \w/2\q
_diffrn_reflns_number     17773
_diffrn_reflns_av_R_equivalents     0.0415
_diffrn_reflns_av_sigmaI/netI     0.0423
_diffrn_reflns_theta_min     2.79
_diffrn_reflns_theta_max     30.44
_diffrn_reflns_theta_full     30.44
_diffrn_measured_fraction_theta_max     0.999
_diffrn_measured_fraction_theta_full     0.999
_diffrn_reflns_limit_h_min     -20
_diffrn_reflns_limit_h_max     20
_diffrn_reflns_limit_k_min     -10
_diffrn_reflns_limit_k_max     10
_diffrn_reflns_limit_l_min     -32
_diffrn_reflns_limit_l_max     32
_diffrn_standards_number     3
_diffrn_standards_interval_count     100
_diffrn_standards_interval_time     60
_diffrn_standards_decay_%     -4.1
_refine_special_details
;
Refinement of <i>F</i>^2^ against ALL reflections. The weighted <i>R</i>-factor
<i>wR</i> and goodness of fit <i>S</i> are based on <i>F</i>^2^, conventional
<i>R</i>-factors <i>R</i> are based on <i>F</i>, with <i>F</i> set to zero for
negative <i>F</i>^2^. The threshold expression of <i>F</i>^2^ >
\s(<i>F</i>^2^) is used only for calculating <i>R</i>-factors(gt) <i>etc</i>.
and is not relevant to the choice of reflections for refinement.
<i>R</i>-factors based on <i>F</i>^2^ are statistically about twice as large
as those based on <i>F</i>, and <i>R</i>- factors based on ALL data will be
even larger.
;
_reflns_number_total     7202
_reflns_number_gt     6225
_reflns_threshold_expression     I>2\s(I)
_refine_ls_structure_factor_coef     Fsqd
_refine_ls_matrix_type     full
_refine_ls_R_factor_all     0.0415
_refine_ls_R_factor_gt     0.0282
_refine_ls_wR_factor_gt     0.0718
_refine_ls_wR_factor_ref     0.0764
_refine_ls_goodness_of_fit_ref     1.048
_refine_ls_restrained_S_all     1.048
_refine_ls_number_reflns     7202
_refine_ls_number_parameters     345
_refine_ls_number_restraints     1
_refine_ls_weighting_scheme     calc
_refine_ls_weighting_details
                'w=1/[\s^2^(Fo^2^)+(0.04P)^2^+3.1563P] where P=(Fo^2^+2Fc^2^)/3'
_atom_sites_solution_primary     direct
_atom_sites_solution_secondary     difmap
_refine_ls_shift/su_max     0.001
_refine_ls_shift/su_mean     0.000
_refine_diff_density_max     2.268
_refine_diff_density_min     -1.347
_refine_ls_extinction_method     'SHELXL97 (Sheldrick, 2008)'
_refine_ls_extinction_coef     0.00021(2)
_refine_ls_extinction_expression
                                  'Fc^*^=kFc[1+0.001xFc^2^\l^3^/sin(2\q)]^-1/4^'
_refine_ls_abs_structure_details     'Flack (1983), 3515 Friedel pairs'
_refine_ls_abs_structure_Flack     0.039(14)
loop_
    _atom_type_symbol
    _atom_type_description
    _atom_type_scat_dispersion_real
    _atom_type_scat_dispersion_imag
    _atom_type_scat_source
    'O' 'O' 0.0106 0.0060
                         'International Tables Vol C Tables 4.2.6.8 and 6.1.1.4'
    'Mo' 'Mo' -1.6832 0.6857
                         'International Tables Vol C Tables 4.2.6.8 and 6.1.1.4'
    'La' 'La' -0.2871 2.4523
                         'International Tables Vol C Tables 4.2.6.8 and 6.1.1.4'
_computing_data_collection     'MACH3 (Enraf--Nonius, 1993)'
_computing_cell_refinement     'MACH3 (Enraf--Nonius, 1993)'
_computing_data_reduction     'MolEN (Fair, 1990)'
_computing_structure_solution     'SHELXS97 (Sheldrick, 2008)'
_computing_structure_refinement     'SHELXL97 (Sheldrick, 2008)'
_computing_molecular_graphics     'DIAMOND (Brandenburg, 2005)'
_computing_publication_material     'SHELXL97 (Sheldrick, 2008)'
loop_
    _atom_site_type_symbol
    _atom_site_label
    _atom_site_fract_x
    _atom_site_fract_y
    _atom_site_fract_z
    _atom_site_U_iso_or_equiv
    _atom_site_adp_type
    _atom_site_calc_flag
    _atom_site_refinement_flags
    _atom_site_occupancy
    _atom_site_disorder_assembly
    _atom_site_disorder_group
    La La1 0.66087(3) 0.01728(6) -0.111991(17) 0.00665(9) Uani d . 1 . .
    La La2 0.53737(3) -0.51499(6) -0.346670(18) 0.00663(8) Uani d . 1 . .
    La La3 0.40385(3) -0.00377(6) -0.348693(18) 0.00607(8) Uani d . 1 . .
    La La4 0.79779(3) -0.49072(6) -0.105332(18) 0.00796(9) Uani d . 1 . .
    Mo Mo1 0.56718(5) -0.50458(8) -0.17097(3) 0.00648(12) Uani d . 1 . .
    Mo Mo2 0.52350(5) -0.21023(9) -0.48626(3) 0.00797(12) Uani d . 1 . .
    Mo Mo3 0.63252(5) -0.01478(9) -0.28977(3) 0.00647(12) Uani d . 1 . .
    Mo Mo4 0.88677(5) -0.00727(8) -0.16706(3) 0.00596(12) Uani d . 1 . .
    Mo Mo5 0.42705(5) -0.67540(9) -0.50044(3) 0.00924(12) Uani d . 1 . .
    Mo Mo6 0.80799(5) -0.48959(8) -0.29088(3) 0.00678(12) Uani d . 1 . .
    Mo Mo7 0.69027(5) 0.18663(9) -0.46606(3) 0.00880(12) Uani d . 1 . .
    O O11 0.6097(5) -0.2827(9) -0.1607(3) 0.0194(13) Uani d . 1 . .
    O O12 0.5618(5) -0.5645(9) -0.2443(2) 0.0153(12) Uani d . 1 . .
    O O13 0.9529(4) -0.4730(10) -0.1422(3) 0.0217(15) Uani d . 1 . .
    O O14 0.6456(4) 0.3508(8) -0.1297(2) 0.0112(11) Uani d . 1 . .
    O O21 0.6007(4) -0.3416(9) -0.5274(3) 0.0157(12) Uani d . 1 . .
    O O22 0.4384(4) -0.0813(9) -0.5225(3) 0.0158(12) Uani d . 1 . .
    O O23 0.5073(4) -0.2372(8) -0.4093(2) 0.0120(11) Uani d . 1 . .
    O O24 0.6147(5) -0.0175(8) -0.4721(3) 0.0155(12) Uani d . 1 . .
    O O31 0.6554(5) 0.0575(9) -0.2186(2) 0.0148(12) Uani d . 1 . .
    O O32 0.5662(4) -0.8518(8) -0.3325(2) 0.0118(11) Uani d . 1 . .
    O O33 0.5583(4) -0.2059(8) -0.2937(3) 0.0131(12) Uani d . 1 . .
    O O34 0.2400(4) 0.0632(9) -0.3232(3) 0.0169(13) Uani d . 1 . .
    O O41 0.4954(5) 0.0377(10) -0.1345(3) 0.0185(13) Uani d . 1 . .
    O O42 0.4018(5) 0.0247(10) -0.2425(3) 0.0198(14) Uani d . 1 . .
    O O43 0.8293(5) 0.1988(9) -0.1478(3) 0.0193(14) Uani d . 1 . .
    O O44 0.8030(4) -0.1691(8) -0.1377(3) 0.0120(11) Uani d . 1 . .
    O O51 0.4290(5) -0.7789(10) -0.4302(3) 0.0236(15) Uani d . 1 . .
    O O52 0.4298(4) -0.4333(8) -0.4899(3) 0.0189(13) Uani d . 1 . .
    O O53 0.5258(5) -0.7338(9) -0.5387(3) 0.0191(13) Uani d . 1 . .
    O O54 0.3242(5) -0.7323(8) -0.5428(3) 0.0137(12) Uani d . 1 . .
    O O61 0.7039(5) -0.4836(9) -0.3311(3) 0.0166(13) Uani d . 1 . .
    O O62 0.7826(5) -0.4752(9) -0.2169(3) 0.0153(13) Uani d . 1 . .
    O O63 0.3730(5) -0.3124(9) -0.3092(3) 0.0215(14) Uani d . 1 . .
    O O64 0.3901(5) -0.6789(9) -0.3162(3) 0.0173(13) Uani d . 1 . .
    O O71 0.6315(5) 0.3739(8) -0.4350(3) 0.0164(13) Uani d . 1 . .
    O O72 0.7380(4) 0.2446(8) -0.5355(3) 0.0141(12) Uani d . 1 . .
    O O73 0.7859(5) 0.1294(9) -0.4229(3) 0.0189(13) Uani d . 1 . .
loop_
    _atom_site_aniso_label
    _atom_site_aniso_U_11
    _atom_site_aniso_U_22
    _atom_site_aniso_U_33
    _atom_site_aniso_U_12
    _atom_site_aniso_U_13
    _atom_site_aniso_U_23
    La1 0.00731(18) 0.00518(17) 0.00747(19) 0.00098(14) 0.00029(15) 0.00006(17)
    La2 0.00777(18) 0.00519(18) 0.00694(18) 0.00041(14) -0.00001(15) 0.00120(17)
    La3 0.00763(18) 0.00497(18) 0.00560(17) -0.00037(14) 0.00081(15)
                                                                    -0.00027(15)
    La4 0.0102(2) 0.00603(19) 0.00765(19) -0.00306(15) 0.00111(15) -0.00116(16)
    Mo1 0.0075(3) 0.0049(3) 0.0070(3) 0.0002(2) -0.0010(2) -0.0005(2)
    Mo2 0.0105(3) 0.0084(3) 0.0050(3) 0.0013(2) 0.0007(2) 0.0003(2)
    Mo3 0.0072(3) 0.0059(3) 0.0063(3) 0.0004(2) -0.0009(2) 0.0008(2)
    Mo4 0.0063(3) 0.0051(3) 0.0065(3) -0.0005(2) 0.0011(2) 0.0000(2)
    Mo5 0.0138(3) 0.0077(3) 0.0062(3) -0.0019(2) -0.0017(2) -0.0001(2)
    Mo6 0.0069(3) 0.0061(3) 0.0073(3) -0.0007(2) 0.0006(2) -0.0009(2)
    Mo7 0.0104(3) 0.0103(3) 0.0058(2) -0.0017(2) -0.0001(2) 0.0017(2)
    O11 0.031(4) 0.013(3) 0.014(3) -0.004(3) 0.003(3) -0.002(2)
    O12 0.030(4) 0.012(3) 0.004(2) -0.004(3) -0.003(2) -0.002(2)
    O13 0.006(3) 0.031(4) 0.028(4) -0.001(3) 0.005(3) 0.000(3)
    O14 0.009(3) 0.011(3) 0.014(3) 0.000(2) -0.002(2) -0.002(2)
    O21 0.012(3) 0.015(3) 0.020(3) -0.001(2) 0.008(2) -0.007(2)
    O22 0.012(3) 0.021(3) 0.015(3) -0.002(2) -0.006(2) 0.004(2)
    O23 0.018(3) 0.010(3) 0.008(3) 0.004(2) 0.002(2) 0.001(2)
    O24 0.014(3) 0.015(3) 0.018(3) -0.007(2) 0.000(3) 0.001(2)
    O31 0.024(3) 0.015(3) 0.006(2) -0.001(3) -0.006(2) 0.000(2)
    O32 0.012(3) 0.009(3) 0.015(3) 0.004(2) -0.005(2) 0.002(2)
    O33 0.014(3) 0.011(3) 0.014(3) -0.006(2) -0.001(2) 0.000(2)
    O34 0.008(3) 0.023(3) 0.020(3) 0.000(2) 0.003(2) -0.002(3)
    O41 0.012(3) 0.025(3) 0.018(3) 0.005(3) -0.004(2) 0.000(3)
    O42 0.028(4) 0.023(3) 0.009(3) 0.001(3) 0.001(2) 0.001(2)
    O43 0.026(4) 0.013(3) 0.019(3) 0.002(3) -0.004(3) -0.010(2)
    O44 0.011(3) 0.008(2) 0.017(3) 0.001(2) 0.005(2) -0.004(2)
    O51 0.029(4) 0.031(4) 0.011(3) 0.000(3) 0.001(3) 0.010(3)
    O52 0.015(3) 0.008(3) 0.034(4) -0.003(2) 0.005(3) -0.006(3)
    O53 0.025(4) 0.016(3) 0.015(3) 0.004(3) 0.003(3) -0.006(2)
    O54 0.015(3) 0.014(3) 0.011(3) -0.002(2) -0.006(2) 0.000(2)
    O61 0.010(3) 0.027(4) 0.012(3) 0.000(3) -0.005(2) -0.001(2)
    O62 0.022(3) 0.018(3) 0.006(2) 0.004(3) 0.002(2) 0.000(2)
    O63 0.028(4) 0.015(3) 0.021(3) -0.004(3) 0.003(3) 0.007(3)
    O64 0.013(3) 0.009(3) 0.029(3) 0.000(2) 0.001(3) -0.004(3)
    O71 0.021(3) 0.015(3) 0.014(3) 0.003(2) -0.002(2) -0.005(2)
    O72 0.012(3) 0.021(3) 0.010(3) 0.003(2) 0.001(2) 0.003(2)
    O73 0.015(3) 0.024(3) 0.018(3) -0.003(3) -0.004(2) 0.008(3)
_geom_special_details
;
All e.s.d.'s (except the e.s.d. in the dihedral angle between two l.s. planes)
are estimated using the full covariance matrix. The cell e.s.d.'s are taken
into account individually in the estimation of e.s.d.'s in distances, angles
and torsion angles; correlations between e.s.d.'s in cell parameters are only
used when they are defined by crystal symmetry. An approximate (isotropic)
treatment of cell e.s.d.'s is used for estimating e.s.d.'s involving l.s.
planes.
;
loop_
    _geom_bond_atom_site_label_1
    _geom_bond_atom_site_label_2
    _geom_bond_site_symmetry_2
    _geom_bond_distance
    _geom_bond_publ_flag
    La1 O41 . 2.402(7) ?
    La1 O31 . 2.470(6) ?
    La1 O14 . 2.476(6) ?
    La1 O44 . 2.498(6) ?
    La1 O22 2_655 2.535(6) ?
    La1 O11 . 2.562(6) ?
    La1 O54 2_645 2.625(6) ?
    La1 O72 3_655 2.809(6) ?
    La1 O43 . 2.847(7) ?
    La1 Mo4 . 3.4416(9) ?
    La1 La4 1_565 4.0804(6) ?
    La1 La4 . 4.1834(7) ?
    La2 O61 . 2.394(6) ?
    La2 O12 . 2.407(6) ?
    La2 O64 . 2.502(7) ?
    La2 O32 . 2.511(6) ?
    La2 O23 . 2.521(6) ?
    La2 O71 1_545 2.559(6) ?
    La2 O33 . 2.579(6) ?
    La2 O63 . 2.886(7) ?
    La2 O51 . 3.121(7) ?
    La2 Mo6 4_445 3.4889(9) ?
    La2 La3 1_545 4.0344(6) ?
    La2 La3 . 4.1797(6) ?
    La3 O34 . 2.439(6) ?
    La3 O42 . 2.450(6) ?
    La3 O63 . 2.466(6) ?
    La3 O64 1_565 2.492(6) ?
    La3 O51 1_565 2.515(6) ?
    La3 O73 4_455 2.557(6) ?
    La3 O32 1_565 2.577(6) ?
    La3 O23 . 2.642(6) ?
    La3 O33 . 2.923(6) ?
    La3 Mo3 . 3.5076(9) ?
    La3 La2 1_565 4.0344(6) ?
    La4 O13 . 2.356(6) ?
    La4 O44 . 2.462(6) ?
    La4 O43 1_545 2.505(6) ?
    La4 O14 1_545 2.506(6) ?
    La4 O21 3_655 2.540(6) ?
    La4 O72 3_645 2.561(6) ?
    La4 O62 . 2.578(6) ?
    La4 O54 2_645 2.773(6) ?
    La4 Mo1 . 3.5955(9) ?
    La4 La1 1_545 4.0804(6) ?
    Mo1 O11 . 1.742(6) ?
    Mo1 O12 . 1.742(6) ?
    Mo1 O13 4_445 1.754(6) ?
    Mo1 O14 1_545 1.801(6) ?
    Mo2 O21 . 1.734(6) ?
    Mo2 O22 . 1.740(6) ?
    Mo2 O23 . 1.796(6) ?
    Mo2 O24 . 1.936(6) ?
    Mo2 O52 . 2.100(6) ?
    Mo3 O34 4 1.740(6) ?
    Mo3 O33 . 1.747(6) ?
    Mo3 O31 . 1.749(6) ?
    Mo3 O32 1_565 1.805(6) ?
    Mo4 O41 4 1.723(7) ?
    Mo4 O42 4 1.753(6) ?
    Mo4 O43 . 1.765(6) ?
    Mo4 O44 . 1.804(6) ?
    Mo5 O53 . 1.704(7) ?
    Mo5 O52 . 1.782(6) ?
    Mo5 O51 . 1.784(6) ?
    Mo5 O54 . 1.799(6) ?
    Mo6 O61 . 1.739(6) ?
    Mo6 O62 . 1.741(6) ?
    Mo6 O63 4_545 1.763(7) ?
    Mo6 O64 4_545 1.788(6) ?
    Mo6 La2 4_545 3.4889(9) ?
    Mo7 O73 . 1.728(6) ?
    Mo7 O71 . 1.752(6) ?
    Mo7 O72 . 1.784(6) ?
    Mo7 O24 . 1.838(6) ?
loop_
    _geom_angle_atom_site_label_1
    _geom_angle_atom_site_label_2
    _geom_angle_atom_site_label_3
    _geom_angle_site_symmetry_1
    _geom_angle_site_symmetry_3
    _geom_angle
    _geom_angle_publ_flag
    O41 La1 O31 . . 75.5(2) ?
    O41 La1 O14 . . 79.6(2) ?
    O31 La1 O14 . . 73.56(19) ?
    O41 La1 O44 . . 140.1(2) ?
    O31 La1 O44 . . 81.7(2) ?
    O14 La1 O44 . . 124.46(19) ?
    O41 La1 O22 . 2_655 67.9(2) ?
    O31 La1 O22 . 2_655 140.0(2) ?
    O14 La1 O22 . 2_655 84.5(2) ?
    O44 La1 O22 . 2_655 137.6(2) ?
    O41 La1 O11 . . 71.6(2) ?
    O31 La1 O11 . . 70.1(2) ?
    O14 La1 O11 . . 137.9(2) ?
    O44 La1 O11 . . 70.1(2) ?
    O22 La1 O11 2_655 . 110.8(2) ?
    O41 La1 O54 . 2_645 104.9(2) ?
    O31 La1 O54 . 2_645 134.2(2) ?
    O14 La1 O54 . 2_645 152.20(19) ?
    O44 La1 O54 . 2_645 69.36(19) ?
    O22 La1 O54 2_655 2_645 72.5(2) ?
    O11 La1 O54 . 2_645 67.1(2) ?
    O41 La1 O72 . 3_655 126.5(2) ?
    O31 La1 O72 . 3_655 124.6(2) ?
    O14 La1 O72 . 3_655 64.38(18) ?
    O44 La1 O72 . 3_655 93.38(19) ?
    O22 La1 O72 2_655 3_655 70.44(19) ?
    O11 La1 O72 . 3_655 157.2(2) ?
    O54 La1 O72 2_645 3_655 92.70(18) ?
    O41 La1 O43 . . 136.4(2) ?
    O31 La1 O43 . . 71.6(2) ?
    O14 La1 O43 . . 64.43(19) ?
    O44 La1 O43 . . 60.74(19) ?
    O22 La1 O43 2_655 . 127.78(19) ?
    O11 La1 O43 . . 120.5(2) ?
    O54 La1 O43 2_645 . 118.4(2) ?
    O72 La1 O43 3_655 . 58.68(17) ?
    O61 La2 O12 . . 74.2(2) ?
    O61 La2 O64 . . 145.4(2) ?
    O12 La2 O64 . . 76.9(2) ?
    O61 La2 O32 . . 85.1(2) ?
    O12 La2 O32 . . 72.7(2) ?
    O64 La2 O32 . . 68.4(2) ?
    O61 La2 O23 . . 100.1(2) ?
    O12 La2 O23 . . 134.7(2) ?
    O64 La2 O23 . . 113.8(2) ?
    O32 La2 O23 . . 152.58(19) ?
    O61 La2 O71 . 1_545 68.7(2) ?
    O12 La2 O71 . 1_545 130.8(2) ?
    O64 La2 O71 . 1_545 120.3(2) ?
    O32 La2 O71 . 1_545 73.1(2) ?
    O23 La2 O71 . 1_545 83.65(19) ?
    O61 La2 O33 . . 74.5(2) ?
    O12 La2 O33 . . 69.7(2) ?
    O64 La2 O33 . . 112.4(2) ?
    O32 La2 O33 . . 140.80(18) ?
    O23 La2 O33 . . 65.57(19) ?
    O71 La2 O33 1_545 . 126.2(2) ?
    O61 La2 O63 . . 134.4(2) ?
    O12 La2 O63 . . 84.3(2) ?
    O64 La2 O63 . . 59.4(2) ?
    O32 La2 O63 . . 126.34(19) ?
    O23 La2 O63 . . 67.86(18) ?
    O71 La2 O63 1_545 . 144.88(19) ?
    O33 La2 O63 . . 60.28(19) ?
    O61 La2 O51 . . 129.4(2) ?
    O12 La2 O51 . . 125.4(2) ?
    O64 La2 O51 . . 57.9(2) ?
    O32 La2 O51 . . 63.67(18) ?
    O23 La2 O51 . . 93.53(18) ?
    O71 La2 O51 1_545 . 64.7(2) ?
    O33 La2 O51 . . 152.36(19) ?
    O63 La2 O51 . . 96.0(2) ?
    O34 La3 O42 . . 74.5(2) ?
    O34 La3 O63 . . 85.8(2) ?
    O42 La3 O63 . . 73.0(2) ?
    O34 La3 O64 . 1_565 70.3(2) ?
    O42 La3 O64 . 1_565 67.6(2) ?
    O63 La3 O64 . 1_565 138.0(2) ?
    O34 La3 O51 . 1_565 100.5(2) ?
    O42 La3 O51 . 1_565 133.5(2) ?
    O63 La3 O51 . 1_565 153.4(2) ?
    O64 La3 O51 1_565 1_565 67.3(2) ?
    O34 La3 O73 . 4_455 67.2(2) ?
    O42 La3 O73 . 4_455 133.4(2) ?
    O63 La3 O73 . 4_455 78.7(2) ?
    O64 La3 O73 1_565 4_455 119.3(2) ?
    O51 La3 O73 1_565 4_455 80.2(2) ?
    O34 La3 O32 . 1_565 136.5(2) ?
    O42 La3 O32 . 1_565 80.2(2) ?
    O63 La3 O32 . 1_565 119.8(2) ?
    O64 La3 O32 1_565 1_565 67.5(2) ?
    O51 La3 O32 1_565 1_565 72.6(2) ?
    O73 La3 O32 4_455 1_565 146.4(2) ?
    O34 La3 O23 . . 141.4(2) ?
    O42 La3 O23 . . 125.9(2) ?
    O63 La3 O23 . . 72.8(2) ?
    O64 La3 O23 1_565 . 144.5(2) ?
    O51 La3 O23 1_565 . 87.1(2) ?
    O73 La3 O23 4_455 . 77.2(2) ?
    O32 La3 O23 1_565 . 81.95(19) ?
    O34 La3 O33 . . 135.00(19) ?
    O42 La3 O33 . . 67.7(2) ?
    O63 La3 O33 . . 60.8(2) ?
    O64 La3 O33 1_565 . 114.10(19) ?
    O51 La3 O33 1_565 . 123.0(2) ?
    O73 La3 O33 4_455 . 126.56(19) ?
    O32 La3 O33 1_565 . 59.22(17) ?
    O23 La3 O33 . . 59.25(17) ?
    O13 La4 O44 . . 79.1(2) ?
    O13 La4 O43 . 1_545 75.1(2) ?
    O44 La4 O43 . 1_545 137.6(2) ?
    O13 La4 O14 . 1_545 138.1(2) ?
    O44 La4 O14 . 1_545 113.4(2) ?
    O43 La4 O14 1_545 1_545 69.5(2) ?
    O13 La4 O21 . 3_655 72.8(2) ?
    O44 La4 O21 . 3_655 77.8(2) ?
    O43 La4 O21 1_545 3_655 124.1(2) ?
    O14 La4 O21 1_545 3_655 147.2(2) ?
    O13 La4 O72 . 3_645 116.8(2) ?
    O44 La4 O72 . 3_645 155.97(19) ?
    O43 La4 O72 1_545 3_645 66.3(2) ?
    O14 La4 O72 1_545 3_645 67.87(19) ?
    O21 La4 O72 3_655 3_645 89.5(2) ?
    O13 La4 O62 . . 73.5(2) ?
    O44 La4 O62 . . 70.1(2) ?
    O43 La4 O62 1_545 . 70.5(2) ?
    O14 La4 O62 1_545 . 74.1(2) ?
    O21 La4 O62 3_655 . 136.9(2) ?
    O72 La4 O62 3_645 . 129.9(2) ?
    O13 La4 O54 . 2_645 137.2(2) ?
    O44 La4 O54 . 2_645 67.43(18) ?
    O43 La4 O54 1_545 2_645 147.4(2) ?
    O14 La4 O54 1_545 2_645 81.49(19) ?
    O21 La4 O54 3_655 2_645 74.64(19) ?
    O72 La4 O54 3_645 2_645 89.67(18) ?
    O62 La4 O54 . 2_645 115.98(19) ?
    O11 Mo1 O12 . . 112.3(3) ?
    O11 Mo1 O13 . 4_445 110.7(3) ?
    O12 Mo1 O13 . 4_445 107.5(3) ?
    O11 Mo1 O14 . 1_545 105.1(3) ?
    O12 Mo1 O14 . 1_545 112.9(3) ?
    O13 Mo1 O14 4_445 1_545 108.4(3) ?
    O21 Mo2 O22 . . 118.2(3) ?
    O21 Mo2 O23 . . 123.9(3) ?
    O22 Mo2 O23 . . 116.3(3) ?
    O21 Mo2 O24 . . 94.2(3) ?
    O22 Mo2 O24 . . 98.6(3) ?
    O23 Mo2 O24 . . 90.0(3) ?
    O21 Mo2 O52 . . 87.0(3) ?
    O22 Mo2 O52 . . 87.9(3) ?
    O23 Mo2 O52 . . 82.8(3) ?
    O24 Mo2 O52 . . 171.9(3) ?
    O34 Mo3 O33 4 . 109.9(3) ?
    O34 Mo3 O31 4 . 108.2(3) ?
    O33 Mo3 O31 . . 113.6(3) ?
    O34 Mo3 O32 4 1_565 110.3(3) ?
    O33 Mo3 O32 . 1_565 100.7(3) ?
    O31 Mo3 O32 . 1_565 114.0(3) ?
    O41 Mo4 O42 4 4 108.2(3) ?
    O41 Mo4 O43 4 . 114.2(3) ?
    O42 Mo4 O43 4 . 111.5(3) ?
    O41 Mo4 O44 4 . 109.7(3) ?
    O42 Mo4 O44 4 . 113.8(3) ?
    O43 Mo4 O44 . . 99.3(3) ?
    O53 Mo5 O52 . . 107.4(3) ?
    O53 Mo5 O51 . . 110.4(3) ?
    O52 Mo5 O51 . . 107.2(3) ?
    O53 Mo5 O54 . . 109.0(3) ?
    O52 Mo5 O54 . . 108.6(3) ?
    O51 Mo5 O54 . . 113.9(3) ?
    O61 Mo6 O62 . . 110.1(3) ?
    O61 Mo6 O63 . 4_545 109.6(3) ?
    O62 Mo6 O63 . 4_545 113.0(3) ?
    O61 Mo6 O64 . 4_545 111.1(3) ?
    O62 Mo6 O64 . 4_545 114.2(3) ?
    O63 Mo6 O64 4_545 4_545 98.4(3) ?
    O73 Mo7 O71 . . 109.0(3) ?
    O73 Mo7 O72 . . 106.0(3) ?
    O71 Mo7 O72 . . 111.1(3) ?
    O73 Mo7 O24 . . 107.6(3) ?
    O71 Mo7 O24 . . 112.8(3) ?
    O72 Mo7 O24 . . 110.1(3) ?
data_global
_journal_date_recd_electronic     2009-06-22
_journal_date_accepted     2009-07-07
_journal_name_full     'Acta Crystallographica, Section E'
_journal_year     2009
_journal_volume     65
_journal_issue      8
_journal_page_first     i59
_journal_page_last     i59
_journal_paper_category     QI
_journal_coeditor_code     WM2242
_publ_contact_author_name     'Benjamin van der Wolf'
_publ_contact_author_address
; Institut f\"ur Kristallographie
  Universit\"at zu K\"oln
  Z\"ulpicher Str. 49b
  D-50674 K\"oln
  Germany
;
_publ_contact_author_email     bvdwolf@uni-koeln.de
_publ_contact_author_fax     '49(0221)470-4963'
_publ_contact_author_phone     '49(0221)470-3234'
_publ_section_title
;
The lanthanum(III) molybdate(VI) La~4~Mo~7~O~27~
;
loop_
    _publ_author_name
    _publ_author_address
    'van der Wolf, Benjamin'
; Institute of Crystallography
  University of Cologne
  50674 Cologne
  Germany
;
    'Held, Peter'
; Institute of Crystallography
  University of Cologne
  50674 Cologne
  Germany
;
    'Becker, Petra'
; Institute of Crystallography
  University of Cologne
  50674 Cologne
  Germany
;
_publ_section_synopsis     .
