# Supplementary material for: The lanthanum(III) molybdate(VI) La4Mo7O27
Source: Acta Crystallogr Sect E Struct Rep Online. 2009 Jul 11;65(Pt 8):i59. doi: 10.1107/S1600536809026415 (PMC2977117; doi:10.1107/S1600536809026415)
Supplement: Supplementary file 2 [file e-65-00i59-Isup2.hkl]

# 
# h,k,l, Fc-squared, Fo-squared, sigma(Fo-squared) and status flag 
# 
data_I
_shelx_title '  La4 Mo7 O27' 
_shelx_refln_list_code          4 
_shelx_F_calc_maximum     1118.04 
_exptl_crystal_F_000      2952.00 
_reflns_d_resolution_high  0.7014 
 
loop_ 
 _symmetry_equiv_pos_as_xyz 
 'x, y, z' 
 '-x, -y, z+1/2' 
 '-x+1/2, y, z+1/2' 
 'x+1/2, -y, z' 
 
_cell_length_a    14.1443 
_cell_length_b     7.2931 
_cell_length_c    22.9916 
_cell_angle_alpha  90.000 
_cell_angle_beta   90.000 
_cell_angle_gamma  90.000 
 
_shelx_F_squared_multiplier     1.000 
 
loop_ 
 _refln_index_h 
 _refln_index_k 
 _refln_index_l 
 _refln_F_squared_calc 
 _refln_F_squared_meas 
 _refln_F_squared_sigma 
 _refln_observed_status 
   0   0 -32    52344.48    51897.21   1273.79 o 
   2   0 -32     4870.61     5241.79    719.37 o 
   4   0 -32     4744.07     5647.46    507.37 o 
   0   1 -32     2047.28     2369.97    794.58 o 
   1   1 -32     2856.29     2648.92    444.11 o 
   2   1 -32    10332.70    11322.67    551.76 o 
   3   1 -32     1928.43     2160.10    573.75 o 
   0   2 -32    91205.31    92347.09   1866.03 o 
   1   2 -32     1636.79     1162.48    588.88 o 
   2   0 -31     6667.90     7906.29    564.36 o 
   4   0 -31    34516.98    34784.21    862.61 o 
   6   0 -31     7039.65     7928.67    533.21 o 
   1   1 -31    14351.45    14516.30    978.16 o 
   2   1 -31     6255.41     6629.38    484.09 o 
   3   1 -31     1928.04     2160.25    536.13 o 
   4   1 -31      448.12     1079.80    473.53 o 
   5   1 -31     1475.87      622.17    482.05 o 
   6   1 -31    18449.57    18225.81    715.64 o 
   1   2 -31      661.46       38.81    541.47 o 
   2   2 -31    17122.86    16463.56    662.26 o 
   3   2 -31     2291.79     2476.78    908.95 o 
   4   2 -31     8068.91     8739.00    539.85 o 
   5   2 -31     6244.41     5488.39    548.71 o 
   1   3 -31      595.77    -1229.65   1506.60 o 
   2   3 -31     4773.83     5263.71    501.85 o 
   0   0 -30    12492.41    12838.44    679.97 o 
   2   0 -30    11369.03    11154.46    558.41 o 
   4   0 -30      458.13     1154.56    476.39 o 
   6   0 -30     7744.87     8200.63    550.57 o 
   8   0 -30    21477.22    22406.84   1104.48 o 
   0   1 -30    20154.20    20787.12    843.07 o 
   1   1 -30      669.90     -269.57    907.41 o 
   2   1 -30     6320.24     6209.21    476.02 o 
   3   1 -30     4354.35     3895.45    695.78 o 
   4   1 -30    12991.22    13750.70    752.73 o 
   5   1 -30      630.50      142.34    558.73 o 
   6   1 -30     5710.95     6789.55    600.51 o 
   7   1 -30     4357.28     4611.15    459.45 o 
   0   2 -30    42224.20    44544.76   1128.70 o 
   1   2 -30     1533.93     -119.95    620.18 o 
   2   2 -30     4659.47     4273.18    471.24 o 
   3   2 -30      965.33     1568.40    443.40 o 
   4   2 -30     5755.00     7069.55    709.91 o 
   5   2 -30     4543.97     4195.76    464.42 o 
   6   2 -30      329.80      806.52    464.01 o 
   7   2 -30     2893.07     3024.10    475.56 o 
   0   3 -30     4708.00     3357.30    608.23 o 
   1   3 -30     2609.95     3400.08    802.20 o 
   2   3 -30    24310.99    23540.12    749.39 o 
   3   3 -30      118.31      246.30    805.54 o 
   4   3 -30     8723.84     9046.67    560.70 o 
   5   3 -30     1710.58     2139.95    443.50 o 
   0   4 -30    27732.55    29267.70   1011.40 o 
   1   4 -30     7545.47     6766.35    669.75 o 
   2   4 -30     6989.55     7154.97    566.57 o 
   2   0 -29     9943.17     9855.56    527.31 o 
   4   0 -29    51378.68    50950.83   1093.27 o 
   6   0 -29    37865.50    37978.35   1262.74 o 
   8   0 -29    68927.66    71327.24   1650.33 o 
   1   1 -29    12693.81    11909.79    569.56 o 
   2   1 -29    74988.17    75624.00   1277.99 o 
   3   1 -29      523.65      571.83    514.49 o 
   4   1 -29    55600.86    55986.38   1491.06 o 
   5   1 -29     2918.20     2013.93    504.38 o 
   6   1 -29      961.50      408.31    572.56 o 
   7   1 -29     1862.61     1856.13    420.36 o 
   8   1 -29     5245.12     5845.35    502.25 o 
   9   1 -29      477.36      602.15    953.16 o 
   1   2 -29      634.29      231.72    543.41 o 
   2   2 -29    10387.10    11583.34    538.69 o 
   3   2 -29      612.17     -908.44    942.26 o 
   4   2 -29     2519.43     2443.57    624.27 o 
   5   2 -29     7229.44     6958.90    524.98 o 
   6   2 -29    34814.95    33663.68   1953.39 o 
   7   2 -29      538.64      542.03    560.81 o 
   8   2 -29    33398.02    33729.16    883.96 o 
   1   3 -29     8633.15     8625.22    507.67 o 
   2   3 -29    31911.38    33782.92   1131.59 o 
   3   3 -29      831.87       27.10    454.69 o 
   4   3 -29    59549.56    59489.53   1064.81 o 
   5   3 -29     5954.10     6309.42    471.70 o 
   6   3 -29     6313.76     6484.07    520.68 o 
   7   3 -29      289.53      -51.71    611.45 o 
   1   4 -29      262.75     -297.05   1179.63 o 
   2   4 -29     9216.17     8600.25    645.72 o 
   3   4 -29     2899.81     2947.70    425.35 o 
   4   4 -29     6808.10     7518.38    533.27 o 
   5   4 -29     7063.40     7484.79    569.51 o 
   0   0 -28   116941.41   116944.87   2592.81 o 
   2   0 -28   106747.30   109445.57   1935.99 o 
   4   0 -28     7267.01     8963.71    839.71 o 
   6   0 -28    45732.59    46181.96   1066.70 o 
   8   0 -28    38723.93    40800.79   1072.50 o 
  10   0 -28    10538.50    10423.76    746.74 o 
   0   1 -28     7537.71     8295.88    600.53 o 
   1   1 -28     1114.05      475.77    530.69 o 
   2   1 -28     2463.21     4429.28    750.67 o 
   3   1 -28     3319.03     3399.90    687.60 o 
   4   1 -28    10426.75    10955.75    693.02 o 
   5   1 -28      743.62      398.28    414.98 o 
   6   1 -28    18915.30    19755.46    655.38 o 
   7   1 -28     7041.87     6864.82    507.13 o 
   8   1 -28    19390.27    20804.72    689.41 o 
   9   1 -28     2200.60     1791.01    787.97 o 
  10   1 -28    86101.44    89016.31   1550.68 o 
   0   2 -28    46434.63    45307.32   1111.35 o 
   1   2 -28     8003.59     7777.94    481.86 o 
   2   2 -28    36937.35    37200.28    830.93 o 
   3   2 -28      732.67     -176.66    581.65 o 
   4   2 -28      321.23     -443.49    443.49 o 
   5   2 -28      595.51      673.88    596.79 o 
   6   2 -28    63512.41    64138.97   1144.79 o 
   7   2 -28     9086.45     8126.51    560.62 o 
   8   2 -28     3254.27     2666.51    452.22 o 
   9   2 -28     2784.10     2470.43    612.81 o 
   0   3 -28     4451.84     4555.81    667.69 o 
   1   3 -28     1483.61     1075.96    571.49 o 
   2   3 -28    36159.14    34217.86   2216.30 o 
   3   3 -28     1107.02      395.06    577.51 o 
   4   3 -28    14864.76    13953.91    611.10 o 
   5   3 -28     4942.89     4947.75    463.52 o 
   6   3 -28    14762.77    15292.87    627.95 o 
   7   3 -28     2516.72     2792.54    408.47 o 
   8   3 -28    15760.96    16177.92   1385.55 o 
   0   4 -28    42577.97    42916.20   1559.22 o 
   1   4 -28     1675.06     1608.05    455.52 o 
   2   4 -28    61045.64    61324.20   1140.54 o 
   3   4 -28     3502.35     3005.76    486.58 o 
   4   4 -28     2090.03     1900.85    517.27 o 
   5   4 -28     2462.60     3116.19    449.21 o 
   6   4 -28    37502.38    35451.38    940.35 o 
   7   4 -28      958.64      663.64    683.06 o 
   0   5 -28     3855.48     4652.23    883.77 o 
   1   5 -28      534.90      326.67    473.24 o 
   2   5 -28      490.88     -569.16    569.16 o 
   3   5 -28     4657.52     4075.55    496.71 o 
   2   0 -27    27969.21    29080.27    707.97 o 
   4   0 -27    20014.12    20338.17    685.33 o 
   6   0 -27   123882.17   124791.85   2214.15 o 
   8   0 -27     7095.98     7938.72    497.06 o 
  10   0 -27     4587.86     4806.98    632.35 o 
   1   1 -27    24586.04    23995.52    662.18 o 
   2   1 -27   137958.59   138167.08   4100.71 o 
   3   1 -27      595.57      217.74    469.44 o 
   4   1 -27     7015.03     8068.04    740.40 o 
   5   1 -27     4781.10     5564.69    452.47 o 
   6   1 -27     7758.11     8892.68    497.62 o 
   7   1 -27     2272.08     2637.37    410.09 o 
   8   1 -27     1253.29      566.36    517.32 o 
   9   1 -27      774.23     1349.37    553.52 o 
  10   1 -27     8075.84     7983.66    541.44 o 
  11   1 -27     2225.29     2016.48    450.49 o 
   1   2 -27     1051.16       93.61    548.84 o 
   2   2 -27    13232.59    13179.79    557.81 o 
   3   2 -27     1478.19     2074.65    408.94 o 
   4   2 -27    41302.07    42011.87   1123.69 o 
   5   2 -27     7837.18     7692.47    747.40 o 
   6   2 -27   122757.35   123198.41   2256.41 o 
   7   2 -27      644.17      104.07   1184.63 o 
   8   2 -27     1914.13     2640.84    410.75 o 
   9   2 -27     2528.26     2671.31    426.96 o 
  10   2 -27      169.18       73.04   1053.28 o 
   1   3 -27     4136.77     4489.70    424.89 o 
   2   3 -27   173448.77   170819.34   4480.77 o 
   3   3 -27     2133.78     1977.29    383.16 o 
   4   3 -27     1048.99     1323.18   1073.27 o 
   5   3 -27     6473.31     6289.08    459.58 o 
   6   3 -27     7427.27     7877.37    524.06 o 
   7   3 -27     2332.64     1285.43    797.65 o 
   8   3 -27     5304.48     5943.42    472.83 o 
   9   3 -27      321.70     -923.18    923.18 o 
   1   4 -27     2467.23     2173.32    484.24 o 
   2   4 -27    12056.85     9417.43    619.20 o 
   3   4 -27     2210.72     1485.55    558.73 o 
   4   4 -27    11795.98    12168.79    566.36 o 
   5   4 -27    15875.25    15465.08    646.17 o 
   6   4 -27    98431.91    96997.22   1676.74 o 
   7   4 -27     3271.73     2773.69    484.65 o 
   8   4 -27     4294.92     4261.50    496.47 o 
   1   5 -27      123.69      349.64    563.93 o 
   2   5 -27    75192.96    74062.67   1794.60 o 
   3   5 -27    10537.36     9988.07    587.26 o 
   4   5 -27    11652.49    11858.12    638.61 o 
   5   5 -27      781.58      639.92    400.77 o 
   6   5 -27     2814.75     2578.97    493.35 o 
   0   0 -26    12102.88    12921.78    608.30 o 
   2   0 -26     9337.10     9399.29    480.35 o 
   4   0 -26    19582.55    19987.81    601.09 o 
   6   0 -26    28066.96    28934.63   1126.40 o 
   8   0 -26    13781.57    13926.29    586.50 o 
  10   0 -26     1285.14     1378.45    498.33 o 
  12   0 -26    15175.01    14793.21    691.32 o 
   0   1 -26    20394.08    19851.22    705.12 o 
   1   1 -26     3751.03     3871.30    472.46 o 
   2   1 -26    31307.88    31447.60    708.10 o 
   3   1 -26     3632.48     4494.88    367.68 o 
   4   1 -26     5315.46     5282.12    396.07 o 
   5   1 -26      938.07     1690.79    608.59 o 
   6   1 -26     4850.81     5494.82    541.10 o 
   7   1 -26    11340.17    10873.18    539.23 o 
   8   1 -26    29504.63    31091.80    758.95 o 
   9   1 -26     2992.18     3093.56    647.89 o 
  10   1 -26    69237.90    71193.61   1185.52 o 
  11   1 -26    17065.92    17868.35    694.81 o 
  12   1 -26    47905.77    49088.40   1131.95 o 
   0   2 -26     3192.87     3460.26    424.04 o 
   1   2 -26     7252.08     7479.86    694.73 o 
   2   2 -26    65917.44    66382.94   1723.07 o 
   3   2 -26     1912.43     2401.99    974.41 o 
   4   2 -26     4637.26     5421.06    559.84 o 
   5   2 -26      228.65      432.87    480.97 o 
   6   2 -26    22294.36    23809.68   1285.39 o 
   7   2 -26     1196.93      911.10    671.50 o 
   8   2 -26    26977.64    27622.78    758.94 o 
   9   2 -26     1864.36     1606.60    500.54 o 
  10   2 -26     4485.17     4960.45   1156.50 o 
  11   2 -26     1739.01     1696.66    468.92 o 
   0   3 -26    45171.51    43381.41   1485.51 o 
   1   3 -26     1123.87      887.18    513.44 o 
   2   3 -26      166.29    -1344.91   1344.91 o 
   3   3 -26      772.26      779.24    350.71 o 
   4   3 -26     3939.78     3713.06    502.34 o 
   5   3 -26     1021.29      111.24    442.58 o 
   6   3 -26    12396.36    11456.45    568.86 o 
   7   3 -26     1215.88      428.93    579.23 o 
   8   3 -26    29551.54    30699.18    799.47 o 
   9   3 -26     1279.46      939.44    483.42 o 
  10   3 -26    33761.67    33094.04    871.31 o 
   0   4 -26     5444.76     5101.32    576.74 o 
   1   4 -26    11402.75    10973.08    758.70 o 
   2   4 -26    17425.80    17264.07    628.29 o 
   3   4 -26      629.90      690.48    664.52 o 
   4   4 -26    10042.38     9961.66    535.77 o 
   5   4 -26    11223.25    11791.02    567.34 o 
   6   4 -26    25271.80    22041.78    770.62 o 
   7   4 -26    17795.88    16478.61    680.58 o 
   8   4 -26     5970.24     6016.42    508.35 o 
   9   4 -26     3442.56     2887.63    657.20 o 
   0   5 -26    11476.75    10656.03    681.29 o 
   1   5 -26     6916.85     6484.42    468.63 o 
   2   5 -26    38265.07    35453.16    868.42 o 
   3   5 -26     6874.59     5785.03    695.92 o 
   4   5 -26     6333.29     6115.84    515.29 o 
   5   5 -26     3688.27     3319.45    439.99 o 
   6   5 -26     3167.55     3554.87    582.76 o 
   7   5 -26     1507.97      226.92    622.19 o 
   0   6 -26     7110.69     7662.03    661.34 o 
   1   6 -26     7248.34     7117.21    528.99 o 
   2   6 -26    19120.95    18716.52    718.25 o 
   3   6 -26     3018.04     2566.23   1331.84 o 
   2   0 -25     7520.35     7637.88    393.21 o 
   4   0 -25    36311.56    36541.21    754.67 o 
   6   0 -25     4767.31     5356.92    404.21 o 
   8   0 -25    33964.34    34118.79    769.75 o 
  10   0 -25     3663.02     4830.08    895.47 o 
  12   0 -25     6544.18     7276.09    523.22 o 
   1   1 -25    22471.71    23125.34    611.94 o 
   2   1 -25     2422.36     3475.60    501.14 o 
   3   1 -25      411.28       70.88    381.03 o 
   4   1 -25    23420.45    23821.01    920.76 o 
   5   1 -25     8382.68     8803.78    456.06 o 
   6   1 -25      559.38     1045.66    369.27 o 
   7   1 -25     3226.40     2657.79    375.81 o 
   8   1 -25    14033.27    14164.69    555.81 o 
   9   1 -25      665.23       30.28    571.73 o 
  10   1 -25    14850.50    14255.11    603.54 o 
  11   1 -25     2064.98     2028.07   1170.08 o 
  12   1 -25    11324.52    12522.69    615.34 o 
   1   2 -25     1496.44     1397.84    321.53 o 
   2   2 -25       68.48      866.16    628.23 o 
   3   2 -25     1877.50     1762.34    321.29 o 
   4   2 -25    37484.10    36967.74   1017.56 o 
   5   2 -25     6174.23     6806.24    433.43 o 
   6   2 -25     4541.60     5159.21    474.34 o 
   7   2 -25     2844.23     3632.54    378.69 o 
   8   2 -25    74071.20    72582.51   2335.02 o 
   9   2 -25      891.97      702.92    824.02 o 
  10   2 -25     7892.25     7932.39    584.31 o 
  11   2 -25      343.70     -571.95    571.95 o 
  12   2 -25     4476.95     3822.13    481.36 o 
   1   3 -25     2339.77     2057.54    367.58 o 
   2   3 -25     4625.23     5416.03    385.31 o 
   3   3 -25     2236.43     2013.72    357.61 o 
   4   3 -25    12764.11    13335.80    534.59 o 
   5   3 -25      403.67      934.37    848.83 o 
   6   3 -25      154.10      -79.30    800.99 o 
   7   3 -25      456.57      772.74    352.04 o 
   8   3 -25     3215.18     3819.42    433.23 o 
   9   3 -25      976.64     1427.02    565.04 o 
  10   3 -25    12037.00    12213.29    853.15 o 
  11   3 -25     3687.01     3722.24    466.93 o 
   1   4 -25     4358.29     4717.57    416.09 o 
   2   4 -25     1572.05      -84.69    871.70 o 
   3   4 -25     5077.59     5454.44    429.65 o 
   4   4 -25    22662.14    22451.62    689.23 o 
   5   4 -25    15251.08    15008.10    912.98 o 
   6   4 -25     1110.52      260.08    573.46 o 
   7   4 -25     2495.60     2678.17    432.78 o 
   8   4 -25    29965.00    29609.06   1286.26 o 
   9   4 -25     2715.39     1140.91    877.36 o 
  10   4 -25      653.01      508.81    476.39 o 
   1   5 -25     3455.84     3459.06   1207.50 o 
   2   5 -25     1747.85     1784.54    619.04 o 
   3   5 -25      403.59      691.07    550.10 o 
   4   5 -25    30557.60    30286.07    796.21 o 
   5   5 -25     5147.00     5641.00    471.52 o 
   6   5 -25      494.53      558.08    709.01 o 
   7   5 -25     4621.84     4088.51    468.16 o 
   8   5 -25    19437.22    19472.93    716.54 o 
   1   6 -25     3198.87     3396.19    436.36 o 
   2   6 -25     2524.00     2727.93    443.20 o 
   3   6 -25     4118.18     4016.03    440.54 o 
   4   6 -25    13913.84    13602.34    637.23 o 
   5   6 -25     3821.54     4374.76    481.18 o 
   0   0 -24    14074.89    14833.47    593.93 o 
   2   0 -24     6730.17     7284.50    402.25 o 
   4   0 -24    15573.69    15898.40    521.98 o 
   6   0 -24    29335.11    28766.02    679.27 o 
   8   0 -24    13441.16    14166.80    536.85 o 
  10   0 -24     6445.99     6544.50    468.27 o 
  12   0 -24     5713.21     5554.39    483.33 o 
   0   1 -24    13585.86    13413.19    604.33 o 
   1   1 -24     3691.27     4101.03    350.18 o 
   2   1 -24     9819.17    11398.74    459.38 o 
   3   1 -24     4703.15     4964.06    363.53 o 
   4   1 -24     1787.37     2623.44    311.44 o 
   5   1 -24      154.01      114.24    689.09 o 
   6   1 -24    16991.91    18183.43    569.64 o 
   7   1 -24     6635.77     7239.19    678.26 o 
   8   1 -24    24120.56    25456.44    705.22 o 
   9   1 -24     1767.06     1803.51    432.44 o 
  10   1 -24    56763.89    58704.25   1018.82 o 
  11   1 -24    16233.20    16908.85    634.66 o 
  12   1 -24    56840.17    59130.50   1081.79 o 
  13   1 -24     3463.47     4127.61    449.61 o 
   0   2 -24    10670.14    11427.64    826.92 o 
   1   2 -24     1237.23     1365.39    319.06 o 
   2   2 -24    73095.85    74852.05   1238.80 o 
   3   2 -24     1387.71     1095.43    478.86 o 
   4   2 -24    17308.30    17488.33    570.49 o 
   5   2 -24     3851.09     4016.31    386.02 o 
   6   2 -24    21695.42    22307.78    626.48 o 
   7   2 -24     1965.18     2007.23    408.50 o 
   8   2 -24    18972.62    18983.03    806.89 o 
   9   2 -24     2352.43     2598.04    383.63 o 
  10   2 -24     2303.42     1278.01    636.17 o 
  11   2 -24     1423.28     -602.96   1215.86 o 
  12   2 -24     7305.90     7903.44    516.88 o 
  13   2 -24      236.43     -480.83    773.67 o 
   0   3 -24    27963.52    28701.02    840.58 o 
   1   3 -24     1293.38      798.57   1148.60 o 
   2   3 -24     3026.36     2699.65    362.46 o 
   3   3 -24      418.17     -131.74    353.21 o 
   4   3 -24      122.17      198.74    391.50 o 
   5   3 -24      702.16      653.74    772.89 o 
   6   3 -24    11441.55    11211.81    522.16 o 
   7   3 -24     3328.93     2670.34    414.16 o 
   8   3 -24    22900.86    23445.86    747.65 o 
   9   3 -24     2606.50     2445.60    403.66 o 
  10   3 -24    22323.58    22047.80    731.45 o 
  11   3 -24     2061.61     2758.09    867.61 o 
  12   3 -24    27341.12    27225.64    795.59 o 
   0   4 -24     1028.64      449.52    531.90 o 
   1   4 -24    13115.62    12176.80    534.22 o 
   2   4 -24    22326.73    22193.16    637.87 o 
   3   4 -24     6855.97     7507.23    440.78 o 
   4   4 -24     9391.44    10079.58    500.04 o 
   5   4 -24      785.15      781.22    587.22 o 
   6   4 -24    32016.80    31427.52    764.10 o 
   7   4 -24    21459.03    21635.37    971.64 o 
   8   4 -24     7357.87     7243.31    505.80 o 
   9   4 -24     2271.98     1904.36    473.17 o 
  10   4 -24     1880.11     2443.59    678.22 o 
  11   4 -24     2693.96     3090.34    475.11 o 
   0   5 -24    10634.04    10576.00    639.15 o 
   1   5 -24     2845.90     3827.74    574.72 o 
   2   5 -24    22712.88    21567.26    665.45 o 
   3   5 -24     1313.86      748.48    472.58 o 
   4   5 -24     4235.03     3699.89    505.06 o 
   5   5 -24    10904.89    10609.46    548.40 o 
   6   5 -24    13910.98    13762.00    589.91 o 
   7   5 -24      102.46     -326.74    883.41 o 
   8   5 -24    11924.73    11780.91    620.83 o 
   9   5 -24     2856.85     2677.54    445.72 o 
   0   6 -24    19987.75    18747.73    823.58 o 
   1   6 -24      899.15      897.09    478.37 o 
   2   6 -24    15480.31    14561.06    630.69 o 
   3   6 -24      223.55     -916.92    916.92 o 
   4   6 -24     9468.59     8988.66    557.06 o 
   5   6 -24     4238.80     3474.45    622.32 o 
   6   6 -24    14198.08    13083.26    624.37 o 
   7   6 -24     4559.60     4868.61    520.86 o 
   0   7 -24     4601.10     4013.01    669.91 o 
   1   7 -24     3699.11     4524.59    478.25 o 
   2   7 -24        9.50      526.31   1486.44 o 
   2   0 -23    17490.54    18074.26    738.96 o 
   4   0 -23    18670.96    18621.00    542.40 o 
   6   0 -23   120336.86   122957.93   3348.52 o 
   8   0 -23     2672.32     3154.30    580.45 o 
  10   0 -23     8347.88     8732.22    493.42 o 
  12   0 -23    12760.92    13505.42    587.19 o 
  14   0 -23    26291.95    27051.21    808.75 o 
   1   1 -23    15325.10    15775.46    505.26 o 
   2   1 -23   189190.63   200869.41   2980.07 o 
   3   1 -23      210.97     -247.30    846.15 o 
   4   1 -23    27954.12    29088.14   1081.41 o 
   5   1 -23     8890.58     9115.81    419.79 o 
   6   1 -23    13439.49    13290.04    502.49 o 
   7   1 -23     3930.51     3542.50    368.03 o 
   8   1 -23     5406.36     5783.00    729.56 o 
   9   1 -23     1575.74      783.71   1058.27 o 
  10   1 -23     5384.43     6001.61    459.38 o 
  11   1 -23     3954.29     4258.88    641.91 o 
  12   1 -23     2508.23     2675.67    433.72 o 
  13   1 -23     2511.51     1831.49    676.25 o 
  14   1 -23      151.42      639.79    600.64 o 
   1   2 -23     1431.98      921.82    393.95 o 
   2   2 -23    16487.96    15979.32    548.70 o 
   3   2 -23      214.29     -441.94    616.12 o 
   4   2 -23     8539.79     7665.85    466.64 o 
   5   2 -23     5341.77     5455.97    393.98 o 
   6   2 -23    92317.14    93461.67   1569.46 o 
   7   2 -23     3642.97     3654.76    413.10 o 
   8   2 -23    16644.49    17638.73    595.78 o 
   9   2 -23      159.81     -925.61    925.61 o 
  10   2 -23     7119.31     7584.27    555.81 o 
  11   2 -23     2077.82     1201.75    801.71 o 
  12   2 -23    12290.34    12692.88    598.17 o 
  13   2 -23     2515.52     2998.65    614.43 o 
   1   3 -23     2692.75     3219.67    349.89 o 
   2   3 -23    90335.27    88136.85   3097.01 o 
   3   3 -23     3047.48     3540.18    363.48 o 
   4   3 -23     1346.66     1228.75    327.34 o 
   5   3 -23     3194.50     3791.04    365.80 o 
   6   3 -23    12527.04    12551.71    530.79 o 
   7   3 -23     1234.55     1265.48    456.03 o 
   8   3 -23    14783.96    14905.61    656.86 o 
   9   3 -23      674.64      863.93    438.11 o 
  10   3 -23     7031.58     6788.39    482.72 o 
  11   3 -23     1593.14     1123.37    482.62 o 
  12   3 -23    12557.16    11867.72    619.23 o 
  13   3 -23     1539.39     1488.18    482.10 o 
   1   4 -23    13327.55    12540.67    519.51 o 
   2   4 -23    12209.62    11621.62    497.42 o 
   3   4 -23      362.26      708.00    323.03 o 
   4   4 -23      514.97      648.98    432.39 o 
   5   4 -23    10713.88    11035.80    510.18 o 
   6   4 -23    98672.06    94811.03   1751.68 o 
   7   4 -23     2420.20     1942.61    475.18 o 
   8   4 -23     4475.42     4962.14    443.99 o 
   9   4 -23     7050.73     5989.71    496.20 o 
  10   4 -23     1268.99     1172.71    468.78 o 
  11   4 -23     1437.99     1089.23    467.20 o 
  12   4 -23    14211.20    15004.98    668.84 o 
   1   5 -23     2874.87     3339.02    415.61 o 
   2   5 -23   125590.66   126472.48   3044.43 o 
   3   5 -23     8519.18     9310.79    493.35 o 
   4   5 -23    30850.75    30404.79    753.60 o 
   5   5 -23     2963.45     2523.00    921.90 o 
   6   5 -23     8395.30     8766.05    667.77 o 
   7   5 -23     1235.47     1110.54    436.66 o 
   8   5 -23     3016.00     3193.95    429.29 o 
   9   5 -23      247.31     -245.26   1053.40 o 
  10   5 -23    16405.28    16185.56   1066.18 o 
   1   6 -23     5261.53     5487.63   1538.44 o 
   2   6 -23     7110.57     7444.08    500.32 o 
   3   6 -23     1611.12     1133.03    782.90 o 
   4   6 -23     7861.55     7272.32    503.29 o 
   5   6 -23     5889.83     6042.76    502.86 o 
   6   6 -23    75640.00    72651.84   1282.59 o 
   7   6 -23     1037.04     1144.63    622.23 o 
   8   6 -23     2640.01     2410.28   1016.81 o 
   1   7 -23     2702.45     3490.21    456.38 o 
   2   7 -23    85260.66    84304.48   1768.64 o 
   3   7 -23     9644.22     9535.29    565.20 o 
   4   7 -23     4120.41     4340.47   1075.78 o 
   0   0 -22   148733.83   154634.95   5031.82 o 
   2   0 -22   161979.81   167905.13   2133.91 o 
   4   0 -22    13304.39    14255.82    698.21 o 
   6   0 -22    61762.21    62375.57   1043.74 o 
   8   0 -22    25806.47    26662.93    645.75 o 
  10   0 -22     6776.74     7167.40    444.59 o 
  12   0 -22    17039.08    16688.59    609.79 o 
  14   0 -22    28547.48    29169.79    806.44 o 
   0   1 -22    13908.97    14604.19    580.97 o 
   1   1 -22     3964.76     4364.51    334.43 o 
   2   1 -22    15403.61    16354.98    620.90 o 
   3   1 -22     1638.24     1399.85    567.43 o 
   4   1 -22    71163.84    69462.85   1176.77 o 
   5   1 -22      680.42      418.91    646.19 o 
   6   1 -22     3079.38     3713.22    320.54 o 
   7   1 -22    10483.10    10518.66    645.16 o 
   8   1 -22    11528.87    11723.69    469.59 o 
   9   1 -22     4026.60     4253.11    397.64 o 
  10   1 -22    92984.93    93966.71   1728.53 o 
  11   1 -22    10845.89    10938.86    528.34 o 
  12   1 -22    24263.74    25282.32   1111.90 o 
  13   1 -22     4592.91     4252.31    812.79 o 
  14   1 -22     7386.80     6855.25    545.00 o 
   0   2 -22   189496.75   187395.27   2848.14 o 
   1   2 -22     6291.42     6644.75    390.32 o 
   2   2 -22    35098.91    35949.02    681.15 o 
   3   2 -22     7751.50     8020.75    384.25 o 
   4   2 -22    31331.58    31692.26    667.51 o 
   5   2 -22     4774.93     5596.33    373.87 o 
   6   2 -22    50395.43    48766.36    870.58 o 
   7   2 -22    10246.47     9464.31    470.93 o 
   8   2 -22     7624.09     8374.77    461.21 o 
   9   2 -22      356.84      478.50    476.19 o 
  10   2 -22      378.44      675.06    501.74 o 
  11   2 -22     3170.33     3219.83   1215.17 o 
  12   2 -22     5935.07     5888.35    475.29 o 
  13   2 -22      431.78      735.50    589.01 o 
  14   2 -22    11434.85    11803.45    593.17 o 
   0   3 -22    16229.84    16880.43    960.15 o 
   1   3 -22     4315.56     4477.51    524.55 o 
   2   3 -22    65086.18    62452.81   1814.11 o 
   3   3 -22     1802.65     1887.71    394.60 o 
   4   3 -22    64324.34    63028.94   2053.32 o 
   5   3 -22     1663.43     1999.42    590.60 o 
   6   3 -22     1952.03     3870.71   1902.87 o 
   7   3 -22     8373.94     8499.31    577.11 o 
   8   3 -22    38470.80    38026.86    797.90 o 
   9   3 -22     2248.13     2366.01    384.75 o 
  10   3 -22   115467.42   117957.91   2169.48 o 
  11   3 -22     5003.62     4863.13    486.21 o 
  12   3 -22     9950.60    10699.88    570.58 o 
  13   3 -22     1396.08      227.61    615.44 o 
   0   4 -22   153628.20   152099.27   4319.66 o 
   1   4 -22     7015.18     7154.81    409.86 o 
   2   4 -22    73054.83    73217.34   1220.32 o 
   3   4 -22      789.75      698.76    530.13 o 
   4   4 -22    12236.05    12821.60   1112.55 o 
   5   4 -22     1362.41      719.47    470.67 o 
   6   4 -22    38155.93    35294.03   1246.81 o 
   7   4 -22     3300.65     3075.32    847.74 o 
   8   4 -22     4693.18     4675.28    432.13 o 
   9   4 -22     5186.80     5708.43    434.87 o 
  10   4 -22      792.50      882.18    390.27 o 
  11   4 -22     6837.63     7117.97    517.51 o 
  12   4 -22     5038.12     5808.69    499.35 o 
   0   5 -22    19368.93    18850.12    731.89 o 
   1   5 -22     6539.35     6935.71    871.58 o 
   2   5 -22     4130.31     4013.87    462.85 o 
   3   5 -22      360.49      325.49    492.07 o 
   4   5 -22    38890.77    38063.18    807.86 o 
   5   5 -22     1658.48     1562.44    458.15 o 
   6   5 -22     3699.03     3756.76    551.71 o 
   7   5 -22     3905.67     3800.97    403.18 o 
   8   5 -22    11743.96    12449.33    548.76 o 
   9   5 -22     6051.01     6915.01    506.32 o 
  10   5 -22    57785.63    58689.30   1080.43 o 
  11   5 -22     2355.06     2139.36    931.14 o 
   0   6 -22    55491.88    57710.43   1743.21 o 
   1   6 -22     6250.87     6817.12    480.10 o 
   2   6 -22    57301.93    59892.99   1118.58 o 
   3   6 -22     6683.35     6862.06    486.80 o 
   4   6 -22     9378.26     9332.05    659.21 o 
   5   6 -22    10882.19    11019.61    569.76 o 
   6   6 -22    53279.73    51312.84   1703.27 o 
   7   6 -22    21261.60    21312.04    731.37 o 
   8   6 -22     5855.75     6129.85    519.44 o 
   9   6 -22     2419.23     2507.47    551.86 o 
   0   7 -22     2063.91     1709.77   1112.41 o 
   1   7 -22      527.64      873.10    413.07 o 
   2   7 -22    27139.34    25531.62    895.39 o 
   3   7 -22     7274.99     6903.08    521.60 o 
   4   7 -22    34971.35    33173.70   1082.73 o 
   5   7 -22     4066.12     4583.90    472.42 o 
   6   7 -22     3237.97     2538.84    481.90 o 
   2   0 -21    15193.33    15545.66    592.43 o 
   4   0 -21    57449.36    57407.31   1066.22 o 
   6   0 -21    46572.68    47745.57    833.19 o 
   8   0 -21   184904.00   184423.91   2429.57 o 
  10   0 -21    63960.45    63842.59   1407.83 o 
  12   0 -21    16877.63    17313.62    597.52 o 
  14   0 -21    20705.36    21850.91    974.63 o 
   1   1 -21    14043.75    14815.13    451.01 o 
   2   1 -21    37791.75    41349.62    713.12 o 
   3   1 -21      392.17      585.55    302.82 o 
   4   1 -21    95664.90    93758.80   1671.94 o 
   5   1 -21     6191.27     6725.64    609.13 o 
   6   1 -21     2565.88     2065.14    523.24 o 
   7   1 -21     1079.95     1041.72    378.71 o 
   8   1 -21    11189.86    11241.52    470.53 o 
   9   1 -21     1360.43     1536.64    365.74 o 
  10   1 -21    13148.98    14054.95    598.10 o 
  11   1 -21     2186.10     2199.10    803.33 o 
  12   1 -21    22390.11    21815.67    832.29 o 
  13   1 -21     5776.84     5206.24    468.66 o 
  14   1 -21    32147.91    32621.31    837.95 o 
  15   1 -21      254.45      105.40    550.64 o 
   1   2 -21     6237.20     5977.24    361.99 o 
   2   2 -21     3494.64     3291.27    322.16 o 
   3   2 -21     1403.09     1207.78    342.17 o 
   4   2 -21     4064.41     4168.00    339.67 o 
   5   2 -21     9874.05     9817.24    409.21 o 
   6   2 -21    73067.61    73173.50   1326.19 o 
   7   2 -21     7969.58     8491.70    513.10 o 
   8   2 -21   100759.42    99677.46   1828.46 o 
   9   2 -21      422.05     -126.01    438.04 o 
  10   2 -21    42217.72    43181.89    831.55 o 
  11   2 -21     2155.35     2059.95    440.74 o 
  12   2 -21    20343.17    21245.95    671.37 o 
  13   2 -21     8599.68     8785.51    529.40 o 
  14   2 -21      180.87     -103.34    970.37 o 
   1   3 -21     8662.39     9127.14    407.48 o 
   2   3 -21    87202.78    86553.09   2383.61 o 
   3   3 -21     1745.43     1429.05    508.46 o 
   4   3 -21   163122.47   166492.97   2241.92 o 
   5   3 -21     9277.70     9619.78    689.53 o 
   6   3 -21     2723.27     3139.26    345.41 o 
   7   3 -21     1108.55      692.75    455.42 o 
   8   3 -21    27477.27    28855.57    680.40 o 
   9   3 -21      786.59      588.47    377.93 o 
  10   3 -21    24029.99    23395.99    674.86 o 
  11   3 -21      645.58      511.20    791.70 o 
  12   3 -21     6128.93     6354.91    480.58 o 
  13   3 -21     3178.96     3065.56    447.78 o 
  14   3 -21    47384.12    47235.98   1010.08 o 
   1   4 -21     9100.09     9422.59    441.78 o 
   2   4 -21     2436.33     3027.18    325.92 o 
   3   4 -21     6522.46     7036.14    803.25 o 
   4   4 -21     5844.24     6248.12    419.26 o 
   5   4 -21     8434.05     9255.86    566.66 o 
   6   4 -21    42722.72    43882.05    828.15 o 
   7   4 -21     2439.78     2500.62    395.41 o 
   8   4 -21   119144.57   115740.48   2096.80 o 
   9   4 -21     3915.37     3995.87    416.25 o 
  10   4 -21    48922.47    50289.78    953.85 o 
  11   4 -21     4490.89     4856.19    473.94 o 
  12   4 -21    12737.48    13009.33   1205.78 o 
  13   4 -21     1141.73      602.26    644.56 o 
   1   5 -21     2943.23     2048.68   1374.36 o 
   2   5 -21    29679.76    29691.69   1390.66 o 
   3   5 -21     7475.52     7962.94    466.32 o 
   4   5 -21    34936.17    34500.57   1373.60 o 
   5   5 -21     9406.67     9275.22    486.68 o 
   6   5 -21     2741.87     2793.52    382.86 o 
   7   5 -21     7938.61     8217.38    479.78 o 
   8   5 -21     9941.76     9971.39    510.97 o 
   9   5 -21     3075.26     2488.79    443.51 o 
  10   5 -21     7377.68     7756.76    503.38 o 
  11   5 -21     2693.26     3004.04    824.99 o 
  12   5 -21    17031.57    16806.19    771.26 o 
   1   6 -21    16484.63    16692.84    596.35 o 
   2   6 -21    12911.69    12166.27    786.78 o 
   3   6 -21     7367.00     7490.46    484.22 o 
   4   6 -21    17954.44    18849.02    640.73 o 
   5   6 -21    13950.42    14461.90    596.99 o 
   6   6 -21    32164.56    32992.25   1081.51 o 
   7   6 -21     6745.55     7376.54    511.43 o 
   8   6 -21    72823.67    72285.43   1305.59 o 
   9   6 -21     1023.86       94.67    523.61 o 
  10   6 -21    16058.08    15136.69    665.83 o 
   1   7 -21    11341.71    11491.70    683.51 o 
   2   7 -21    28908.25    30115.12    788.41 o 
   3   7 -21      236.18      313.20    455.42 o 
   4   7 -21    69638.44    70482.04   1212.17 o 
   5   7 -21     7467.65     7773.57    554.50 o 
   6   7 -21      689.54      669.50    563.15 o 
   7   7 -21      363.60     -707.45    825.06 o 
   0   0 -20    67847.05    68748.45   1597.20 o 
   2   0 -20    47343.21    47733.38   1133.55 o 
   4   0 -20    17631.28    18490.01    485.84 o 
   6   0 -20     1617.68     1717.06    273.58 o 
   8   0 -20    19717.23    19789.66    548.82 o 
  10   0 -20     8960.21     8890.10    454.75 o 
  12   0 -20    10092.34    10593.85    570.67 o 
  14   0 -20     4024.64     4650.92    536.51 o 
   0   1 -20    29147.02    29455.25    709.95 o 
   1   1 -20    10476.96    10474.55    391.11 o 
   2   1 -20     5496.75     5929.99    341.02 o 
   3   1 -20     1030.24     1405.49    260.39 o 
   4   1 -20    34406.51    34282.84    793.24 o 
   5   1 -20      666.35      663.88    663.41 o 
   6   1 -20    39130.40    40182.06    721.48 o 
   7   1 -20    17477.86    17432.19    520.85 o 
   8   1 -20    13372.78    13601.26    479.25 o 
   9   1 -20     7080.31     6472.03    437.01 o 
  10   1 -20     2400.43     2755.24    438.94 o 
  11   1 -20     7252.49     7408.20    455.52 o 
  12   1 -20    44835.75    44027.45    958.82 o 
  13   1 -20     4288.52     4052.67    447.30 o 
  14   1 -20    30885.59    31562.44    819.92 o 
  15   1 -20      102.83     -570.31   1234.25 o 
   0   2 -20    56673.03    54832.59   1214.62 o 
   1   2 -20    10636.86    11141.75    415.42 o 
   2   2 -20     1067.91     1509.79    384.40 o 
   3   2 -20     1976.27     2628.79    372.13 o 
   4   2 -20     2039.78     1759.99    298.32 o 
   5   2 -20      576.77      384.74    297.02 o 
   6   2 -20     5133.50     5102.18    363.04 o 
   7   2 -20     8549.12     8593.59    614.71 o 
   8   2 -20     2233.47     2494.90    327.89 o 
   9   2 -20     1165.04     1404.55    388.73 o 
  10   2 -20    18965.89    18086.55    582.93 o 
  11   2 -20     3720.34     3469.95    374.36 o 
  12   2 -20    22981.11    22656.32    690.84 o 
  13   2 -20      110.67     -298.94    872.26 o 
  14   2 -20    20118.07    19806.14    746.87 o 
  15   2 -20     1494.28     1557.47   1218.87 o 
   0   3 -20    11985.33    11643.18    532.28 o 
   1   3 -20       20.41     -348.91    538.81 o 
   2   3 -20    15299.94    14969.45    470.39 o 
   3   3 -20      879.16      410.89    687.02 o 
   4   3 -20    22849.68    22481.73    580.43 o 
   5   3 -20     7036.29     7089.27    435.58 o 
   6   3 -20    51768.14    52775.85    925.18 o 
   7   3 -20     2137.25     2341.89    601.47 o 
   8   3 -20     2049.45     3480.07    411.60 o 
   9   3 -20      129.50     -298.16   1053.73 o 
  10   3 -20     6912.15     6698.36    466.63 o 
  11   3 -20     5784.76     6663.20    488.98 o 
  12   3 -20    55113.37    55704.64   1014.16 o 
  13   3 -20     1103.10     -110.15    973.64 o 
  14   3 -20    35910.20    36302.43    925.64 o 
   0   4 -20    49774.74    52476.41   1504.04 o 
   1   4 -20      341.72     -540.59    540.59 o 
   2   4 -20     8418.40     8590.20    606.79 o 
   3   4 -20    11150.40    11331.81    455.13 o 
   4   4 -20     9828.49     9812.93    440.00 o 
   5   4 -20     9444.35     9509.77    449.56 o 
   6   4 -20     2509.80     2490.37    354.98 o 
   7   4 -20     4050.02     4187.61    379.40 o 
   8   4 -20     3089.45     3345.77    824.32 o 
   9   4 -20     3755.95     4096.34    406.71 o 
  10   4 -20    10588.00    10038.97    523.95 o 
  11   4 -20    15794.23    15470.39    611.39 o 
  12   4 -20    14402.66    14848.91    630.92 o 
  13   4 -20     2658.37     3520.58    724.00 o 
   0   5 -20    10095.83    10245.55    563.07 o 
   1   5 -20     1754.24     1700.94    620.50 o 
   2   5 -20    13637.42    13464.47    523.90 o 
   3   5 -20     8541.13     8225.03    452.58 o 
   4   5 -20    18766.99    18368.80    582.15 o 
   5   5 -20    11660.78    11583.37    483.67 o 
   6   5 -20    29006.39    29291.36    961.33 o 
   7   5 -20     1499.97     1085.82    853.25 o 
   8   5 -20    12791.90    13214.91    558.50 o 
   9   5 -20     2729.70     2568.25    480.08 o 
  10   5 -20      245.19      707.66    389.43 o 
  11   5 -20     4973.75     5717.77    460.60 o 
  12   5 -20    31035.47    30302.61   1009.35 o 
   0   6 -20    52172.91    53085.69   2101.34 o 
   1   6 -20    12459.39    13676.99    560.81 o 
   2   6 -20     4774.48     5641.45    424.91 o 
   3   6 -20     1490.99     1621.38    507.81 o 
   4   6 -20     1213.92     1308.47    490.73 o 
   5   6 -20       55.40     -405.23   1135.10 o 
   6   6 -20     1740.13     3546.29    792.66 o 
   7   6 -20    15963.04    15432.98    675.60 o 
   8   6 -20     7187.78     6870.14    603.18 o 
   9   6 -20     9755.24     9875.78    572.27 o 
  10   6 -20     4763.27     5311.63   1467.22 o 
   0   7 -20     6372.12     6445.39    571.63 o 
   1   7 -20    13787.13    14043.74    588.68 o 
   2   7 -20     6140.48     5677.72    479.62 o 
   3   7 -20      180.45      127.09    703.67 o 
   4   7 -20    11692.94    11835.98    575.50 o 
   5   7 -20     9162.60     9757.92    718.74 o 
   6   7 -20    21599.61    22273.95    730.11 o 
   7   7 -20     5654.38     4515.97    494.55 o 
   8   7 -20     2590.76     3141.56    471.11 o 
   0   8 -20    12889.64    12830.27    990.12 o 
   1   8 -20     5654.38     6013.23    511.33 o 
   2   8 -20     3907.41     5472.53    494.84 o 
   3   8 -20      615.96      129.96    912.82 o 
   2   0 -19    26044.92    26352.66    999.64 o 
   4   0 -19     7448.96     7450.59    612.56 o 
   6   0 -19     2529.44     2241.20    328.87 o 
   8   0 -19     8609.12     9849.04    782.96 o 
  10   0 -19   108325.87   109328.91   1889.26 o 
  12   0 -19     8469.64     8474.87    455.25 o 
  14   0 -19    68878.82    68707.97   1192.85 o 
  16   0 -19     5259.14     4638.31    460.36 o 
   1   1 -19     8114.11     8976.92    511.46 o 
   2   1 -19    13369.67    12985.36    409.30 o 
   3   1 -19     4899.81     4837.14    314.24 o 
   4   1 -19      581.70     1121.58    266.09 o 
   5   1 -19    15872.37    15850.90    465.46 o 
   6   1 -19    31574.69    32337.56    611.77 o 
   7   1 -19     1827.80     1741.41    355.74 o 
   8   1 -19    13080.87    14583.59    473.37 o 
   9   1 -19      522.53      181.63    566.78 o 
  10   1 -19       39.38     -280.16    996.93 o 
  11   1 -19      947.09      845.47    382.79 o 
  12   1 -19     7256.71     7710.02    445.98 o 
  13   1 -19     9336.06     9527.52    583.43 o 
  14   1 -19    52413.50    52437.45   1115.50 o 
  15   1 -19      140.98      143.36    637.01 o 
  16   1 -19     4027.60     4755.88    497.10 o 
   1   2 -19    12460.19    12083.98    398.06 o 
   2   2 -19    22493.60    21724.02    804.88 o 
   3   2 -19     1922.94     1708.03    284.56 o 
   4   2 -19    10672.94    10466.16    395.98 o 
   5   2 -19     6372.81     6139.26    352.16 o 
   6   2 -19    22386.77    22305.33    670.62 o 
   7   2 -19      523.29      164.70    656.15 o 
   8   2 -19     8618.37     8573.87    747.62 o 
   9   2 -19     5988.47     6133.86    565.07 o 
  10   2 -19   115716.23   116582.32   2816.23 o 
  11   2 -19      939.41     1115.95    672.75 o 
  12   2 -19     7278.09     7548.47    534.27 o 
  13   2 -19     2250.29     2501.41    615.79 o 
  14   2 -19    38308.46    36578.99    930.99 o 
  15   2 -19      814.28      704.02    557.79 o 
   1   3 -19     2016.41     1742.41    489.49 o 
   2   3 -19    24469.58    24434.63    548.80 o 
   3   3 -19     4922.94     4735.92    329.21 o 
   4   3 -19    36743.65    36458.96    669.76 o 
   5   3 -19     1452.70     1582.84    297.94 o 
   6   3 -19    29988.04    29740.09    737.23 o 
   7   3 -19     3239.78     3251.45    466.69 o 
   8   3 -19     2876.70     3016.84    339.10 o 
   9   3 -19      202.02     -464.50    852.61 o 
  10   3 -19     8631.18     8701.23    461.70 o 
  11   3 -19      478.46     -269.92    518.18 o 
  12   3 -19     2028.00     2054.53    470.60 o 
  13   3 -19     1731.11     1671.94    404.61 o 
  14   3 -19    33185.98    32457.26   1130.82 o 
  15   3 -19      256.16      420.28    748.70 o 
   1   4 -19    17881.23    18021.05    505.30 o 
   2   4 -19    12074.47    13063.82    454.51 o 
   3   4 -19     1036.55      777.84    419.24 o 
   4   4 -19     2735.18     2937.95    316.06 o 
   5   4 -19     9729.57    10713.99    658.13 o 
   6   4 -19    10244.42    10153.27    482.62 o 
   7   4 -19    17739.38    17194.86    544.90 o 
   8   4 -19      662.98      702.85    380.17 o 
   9   4 -19      790.78      814.47    322.64 o 
  10   4 -19    48576.20    49498.68   1297.58 o 
  11   4 -19     4111.31     4657.40    435.81 o 
  12   4 -19     1809.62     1259.73    573.50 o 
  13   4 -19     6871.81     7562.68    537.65 o 
  14   4 -19    41243.03    42334.17   1137.86 o 
   1   5 -19     2359.97     2703.62    320.63 o 
   2   5 -19     5562.87     5930.37    381.07 o 
   3   5 -19    18165.04    18299.06    594.19 o 
   4   5 -19     2161.13     2577.39    350.70 o 
   5   5 -19     4238.39     4456.65    371.45 o 
   6   5 -19    24533.54    24249.45    631.74 o 
   7   5 -19      110.48     -837.28    837.28 o 
   8   5 -19    15825.30    15385.83    567.35 o 
   9   5 -19      170.57       46.07    518.10 o 
  10   5 -19     5281.81     5890.24    506.68 o 
  11   5 -19     2006.78     2530.17    411.26 o 
  12   5 -19    13013.56    12985.22    608.00 o 
  13   5 -19    10167.00     9927.28    592.52 o 
   1   6 -19    14218.20    14500.79    541.61 o 
   2   6 -19     9987.35    10615.54    566.63 o 
   3   6 -19     6989.47     7932.92    425.97 o 
   4   6 -19     2159.54     2752.73    466.10 o 
   5   6 -19     4764.98     4260.39    411.66 o 
   6   6 -19      594.05      482.85    400.04 o 
   7   6 -19      821.41     1115.70    397.34 o 
   8   6 -19     5989.89     5783.96    896.28 o 
   9   6 -19     7100.70     7502.66    521.75 o 
  10   6 -19    78187.66    77315.51   1350.46 o 
  11   6 -19      974.46     1733.78    638.50 o 
   1   7 -19     1002.96      543.63    443.34 o 
   2   7 -19     3859.62     4901.99    424.35 o 
   3   7 -19    25759.95    25859.44    832.72 o 
   4   7 -19     4718.96     4213.62    464.88 o 
   5   7 -19     7447.59     7086.77    521.79 o 
   6   7 -19    10421.81    10697.99    546.13 o 
   7   7 -19     5942.63     5421.13    497.53 o 
   8   7 -19        1.73     -178.41    610.31 o 
   9   7 -19     1720.13     1752.90    522.53 o 
   1   8 -19    27052.71    27835.35    800.53 o 
   2   8 -19    11374.84    11017.87    577.88 o 
   3   8 -19     1066.64     1206.17    463.78 o 
   4   8 -19      291.78     -342.35    536.80 o 
   5   8 -19     2539.68     2778.95    717.25 o 
   0   0 -18   228726.95   246090.72   3948.58 o 
   2   0 -18     9191.68     9224.62    351.14 o 
   4   0 -18    59282.77    62551.55   1240.39 o 
   6   0 -18     5469.35     5529.33    335.72 o 
   8   0 -18    18179.63    18630.51    720.88 o 
  10   0 -18     4272.91     4189.71    355.94 o 
  12   0 -18     1842.73     1693.03    458.90 o 
  14   0 -18    21512.36    20620.44    659.78 o 
  16   0 -18      717.65     1073.98    588.95 o 
   0   1 -18    10331.55    11066.49    442.58 o 
   1   1 -18    12764.48    12671.12    394.77 o 
   2   1 -18    14175.85    13241.11    404.06 o 
   3   1 -18     1550.56     2343.26    381.94 o 
   4   1 -18    99886.20    96718.87   1525.44 o 
   5   1 -18     3427.58     4034.55    403.50 o 
   6   1 -18    29032.92    29683.20    587.39 o 
   7   1 -18    10074.63    10291.36    534.44 o 
   8   1 -18    67380.34    69038.71   1166.66 o 
   9   1 -18     7151.46     7761.35    401.22 o 
  10   1 -18    52851.95    52053.99   1565.60 o 
  11   1 -18     6303.21     6668.64    427.23 o 
  12   1 -18     7639.17     7741.30    458.31 o 
  13   1 -18     4870.79     4940.87    426.34 o 
  14   1 -18    23136.28    23771.58    695.64 o 
  15   1 -18      306.34     -722.61    722.61 o 
  16   1 -18     9308.84     9716.88    665.06 o 
   0   2 -18   353966.19   351446.41   6686.84 o 
   1   2 -18      778.41      827.40    554.91 o 
   2   2 -18   103146.40   103685.86   2952.78 o 
   3   2 -18     5200.84     4663.05    319.44 o 
   4   2 -18    14897.82    15780.30    441.48 o 
   5   2 -18      996.77     1348.26    264.89 o 
   6   2 -18    21847.66    21824.10    531.04 o 
   7   2 -18     1265.03     1322.75    281.82 o 
   8   2 -18     9322.58     9814.09    420.10 o 
   9   2 -18      875.77      888.58    306.57 o 
  10   2 -18     1858.05     2580.77    341.95 o 
  11   2 -18     6932.85     6478.57    435.95 o 
  12   2 -18     4448.95     4984.03    472.69 o 
  13   2 -18     2358.70     2167.65    487.95 o 
  14   2 -18    18526.97    17873.56    653.19 o 
  15   2 -18     3587.92     4358.84    437.03 o 
  16   2 -18     9501.06    10087.58    558.06 o 
   0   3 -18    18538.60    19429.07    588.50 o 
   1   3 -18     2505.23     2873.93    397.63 o 
   2   3 -18      671.08      471.52    556.63 o 
   3   3 -18      766.81     -356.98    405.92 o 
   4   3 -18    53544.16    52147.66    937.51 o 
   5   3 -18     4102.74     4850.81    340.83 o 
   6   3 -18    15921.70    16213.50    763.46 o 
   7   3 -18     2118.60     2435.76    294.46 o 
   8   3 -18    38907.94    39594.14    728.51 o 
   9   3 -18       44.02      -76.28    708.59 o 
  10   3 -18    18450.90    17393.54    564.56 o 
  11   3 -18     5821.63     6332.53    471.80 o 
  12   3 -18    11934.03    13314.96    686.85 o 
  13   3 -18     1720.00     2392.17    543.62 o 
  14   3 -18    13392.33    12570.22    609.00 o 
  15   3 -18      184.59     -490.82    490.82 o 
   0   4 -18   170685.23   177792.97   5934.18 o 
   1   4 -18     7552.32     8623.58    385.67 o 
   2   4 -18    25887.17    26730.90    645.79 o 
   3   4 -18    17805.71    17903.52    512.89 o 
   4   4 -18    31098.43    31458.74   1064.97 o 
   5   4 -18    15229.94    16331.57    485.64 o 
   6   4 -18    11520.32    11480.17    458.72 o 
   7   4 -18    20931.28    21769.10    589.79 o 
   8   4 -18     5406.42     5467.95    394.42 o 
   9   4 -18     5389.73     5661.73    404.14 o 
  10   4 -18      218.13     -277.80    734.96 o 
  11   4 -18    11746.69    12195.75    525.22 o 
  12   4 -18     3714.92     4139.67    663.76 o 
  13   4 -18     1849.90     2077.97    400.86 o 
  14   4 -18     7129.91     7691.44    528.43 o 
   0   5 -18    14303.69    14266.89    603.57 o 
   1   5 -18     1579.81     1417.30    308.07 o 
   2   5 -18    27379.57    28484.19    938.54 o 
   3   5 -18     3904.39     3911.31    435.11 o 
   4   5 -18    66826.28    65358.06   1118.88 o 
   5   5 -18     9849.07    10210.87    449.66 o 
   6   5 -18    18296.67    18571.00    572.49 o 
   7   5 -18     6132.15     6178.65    432.06 o 
   8   5 -18    57548.75    57421.09   1850.16 o 
   9   5 -18      981.94     -159.59    563.85 o 
  10   5 -18    36275.37    37385.25    812.24 o 
  11   5 -18    11537.54    11740.48    572.55 o 
  12   5 -18     2815.45     3257.87    450.08 o 
  13   5 -18     1573.83      360.94    777.01 o 
   0   6 -18   181380.69   186767.16   3116.53 o 
   1   6 -18     3079.35     3592.65    635.12 o 
   2   6 -18     9321.78     9273.96    454.30 o 
   3   6 -18     1496.92      -58.59    885.63 o 
   4   6 -18    12896.31    13644.12    522.07 o 
   5   6 -18      867.17      513.78    318.82 o 
   6   6 -18     2603.54     3081.41    388.27 o 
   7   6 -18     2714.14     3387.01    401.05 o 
   8   6 -18     8152.52     7329.73    514.84 o 
   9   6 -18     2406.56     2321.38   1045.00 o 
  10   6 -18     1346.58     2277.00    665.91 o 
  11   6 -18     2606.11     1831.91    558.61 o 
  12   6 -18      305.10      261.13   1264.04 o 
   0   7 -18     6129.61     6199.04    558.75 o 
   1   7 -18     3136.32     3729.58    395.54 o 
   2   7 -18       85.13      397.51    744.16 o 
   3   7 -18      399.13     -137.11    787.57 o 
   4   7 -18    21121.64    20719.22    686.89 o 
   5   7 -18    11334.70    11832.82    624.70 o 
   6   7 -18     8236.54     9071.76    697.40 o 
   7   7 -18     5233.26     5840.46    511.32 o 
   8   7 -18    33007.47    32953.47    849.24 o 
   9   7 -18     9190.99     9473.99    556.31 o 
   0   8 -18    82429.44    87747.35   2675.03 o 
   1   8 -18     7227.80     7056.72    521.04 o 
   2   8 -18    25214.10    25072.54   1039.19 o 
   3   8 -18     5102.53     5419.71    479.48 o 
   4   8 -18     8275.55     8069.19    530.91 o 
   5   8 -18     5276.04     5745.47    790.83 o 
   6   8 -18     8848.94     9615.68    562.37 o 
   2   0 -17    39807.25    39997.34    661.27 o 
   4   0 -17    11052.96    11471.20    375.54 o 
   6   0 -17    17763.87    18894.54    474.63 o 
   8   0 -17   127333.21   129767.37   2116.43 o 
  10   0 -17    21938.63    22906.26    637.65 o 
  12   0 -17    90857.33    90014.46   1661.32 o 
  14   0 -17      262.14      666.59    351.27 o 
  16   0 -17     6528.73     6746.59    648.16 o 
   1   1 -17     8240.34     8988.56    335.45 o 
   2   1 -17     1943.27     2248.87    254.02 o 
   3   1 -17     9996.08    10549.39    362.76 o 
   4   1 -17   453910.16   458049.56   4447.35 o 
   5   1 -17    33457.11    33216.67    614.75 o 
   6   1 -17     7221.66     8509.59    523.65 o 
   7   1 -17     2009.92     2199.11    313.41 o 
   8   1 -17    22295.02    22607.85    539.26 o 
   9   1 -17        6.08     -344.67    406.82 o 
  10   1 -17     5216.44     5365.42    415.85 o 
  11   1 -17      659.77      827.28    617.91 o 
  12   1 -17     3045.22     3001.61    702.09 o 
  13   1 -17    10247.80     9545.70    495.58 o 
  14   1 -17    10363.61     9983.25    541.60 o 
  15   1 -17     1791.77     1696.09    531.76 o 
  16   1 -17    27865.11    26958.26    830.80 o 
  17   1 -17     1733.28      877.84    474.22 o 
   1   2 -17     4478.78     4946.08    366.15 o 
   2   2 -17     6202.84     7049.52    321.94 o 
   3   2 -17     4607.85     4423.90    303.46 o 
   4   2 -17    43034.64    42321.54   1093.14 o 
   5   2 -17     1034.00      677.18    403.87 o 
   6   2 -17     2141.07     2622.62    280.54 o 
   7   2 -17     3388.77     3893.02    850.41 o 
   8   2 -17   257653.91   262614.50   6413.77 o 
   9   2 -17      919.58     -121.25    733.20 o 
  10   2 -17    10867.40    11647.12    461.70 o 
  11   2 -17     5406.59     6439.81    391.57 o 
  12   2 -17    85030.20    84347.90   1660.54 o 
  13   2 -17      988.75     1189.43   1067.90 o 
  14   2 -17    23769.39    24159.27    690.33 o 
  15   2 -17      894.91     1039.80    555.67 o 
  16   2 -17     1369.84     1621.07    411.87 o 
   1   3 -17     1618.22     1601.79    660.56 o 
   2   3 -17      269.94      905.96    547.25 o 
   3   3 -17     6545.30     6189.98    331.08 o 
   4   3 -17   141257.69   141031.47   1856.43 o 
   5   3 -17      202.53       93.12    470.20 o 
   6   3 -17     7154.75     6604.45    476.18 o 
   7   3 -17     2325.64     2148.72    298.57 o 
   8   3 -17    11586.73    12513.17    452.95 o 
   9   3 -17     2502.09     2165.59    373.90 o 
  10   3 -17     3008.54     2954.27    382.78 o 
  11   3 -17       45.66     -333.44    786.97 o 
  12   3 -17    17533.53    17776.47    594.89 o 
  13   3 -17      587.49      461.21    581.51 o 
  14   3 -17      371.58      527.98    564.49 o 
  15   3 -17      656.15      361.06    672.09 o 
  16   3 -17    30043.97    29374.29    826.60 o 
   1   4 -17    33312.63    34244.02    821.28 o 
   2   4 -17     1251.08     1469.16    375.61 o 
   3   4 -17     3384.03     3879.33    311.08 o 
   4   4 -17    11840.25    12390.34    430.83 o 
   5   4 -17     8889.96     9170.53    392.23 o 
   6   4 -17     3427.21     3651.81    336.64 o 
   7   4 -17    13679.92    13920.89    481.69 o 
   8   4 -17   146161.84   145740.03   2144.79 o 
   9   4 -17     1768.72     1150.83    410.32 o 
  10   4 -17     6814.34     7288.03    436.66 o 
  11   4 -17     1621.17     1972.68    549.73 o 
  12   4 -17    89016.63    89805.21   1655.95 o 
  13   4 -17     9037.53     8816.92    539.73 o 
  14   4 -17     2210.13     2101.63    577.22 o 
  15   4 -17     7472.99     7148.90    547.08 o 
   1   5 -17    12966.02    12811.20    628.40 o 
   2   5 -17      747.63     1204.63   1061.17 o 
   3   5 -17      692.16      691.98    302.04 o 
   4   5 -17   301667.53   311194.66   7862.74 o 
   5   5 -17     2841.37     2991.73    362.27 o 
   6   5 -17     3028.22     4188.26    363.45 o 
   7   5 -17     4826.85     5269.71    400.28 o 
   8   5 -17    15071.42    16588.97    555.64 o 
   9   5 -17     5446.78     5718.97    424.61 o 
  10   5 -17    13966.04    14447.69    830.24 o 
  11   5 -17      414.68      -49.20    413.82 o 
  12   5 -17     3195.83     2746.71    527.08 o 
  13   5 -17     1143.89      874.54    481.51 o 
  14   5 -17    16974.43    16244.85    679.88 o 
   1   6 -17     1775.17     1969.42    332.90 o 
   2   6 -17     9997.30    10195.14    473.53 o 
   3   6 -17     4074.31     4676.56    363.28 o 
   4   6 -17    11585.78    12011.44    502.00 o 
   5   6 -17     1470.28     2388.99    332.46 o 
   6   6 -17     6332.28     7009.05    416.54 o 
   7   6 -17     6548.58     7159.64    503.72 o 
   8   6 -17    77207.26    78027.49   1313.88 o 
   9   6 -17     2493.82     2506.21   1377.53 o 
  10   6 -17     2391.84     3420.69    421.58 o 
  11   6 -17     6383.03     6826.69    485.17 o 
  12   6 -17    47647.71    46626.49    998.95 o 
   1   7 -17     8660.36     9053.80    479.10 o 
   2   7 -17     3103.18     2770.17    399.57 o 
   3   7 -17     7637.54     8053.60    469.16 o 
   4   7 -17   103486.00   105069.44   1696.18 o 
   5   7 -17    34909.40    36338.50    838.18 o 
   6   7 -17     7174.76     7229.35    502.58 o 
   7   7 -17     1202.63     1444.22    782.86 o 
   8   7 -17    13057.81    13192.67    594.52 o 
   9   7 -17     5174.52     5610.57    675.86 o 
  10   7 -17      692.70      180.47    960.97 o 
   1   8 -17     7779.37     8083.60    892.73 o 
   2   8 -17    10135.79    10552.68    605.43 o 
   3   8 -17     4839.04     4939.65    491.94 o 
   4   8 -17    16401.37    17713.21    677.37 o 
   5   8 -17     7866.15     7284.35    500.98 o 
   6   8 -17      637.54      801.06    474.67 o 
   7   8 -17     1414.13     1614.12   1230.24 o 
   0   0 -16   761192.06   755915.25   6470.46 o 
   2   0 -16     3889.39     5187.07    273.44 o 
   4   0 -16    22547.36    23619.09    527.88 o 
   6   0 -16     7738.26     8008.43    531.83 o 
   8   0 -16     6889.20     7265.60    354.44 o 
  10   0 -16    38934.52    37636.09    695.42 o 
  12   0 -16    47009.14    48233.18   1383.04 o 
  14   0 -16    44216.17    42187.11    830.66 o 
  16   0 -16     2225.89     2595.04    411.50 o 
   0   1 -16     2397.91     2836.29    305.57 o 
   1   1 -16    11579.36    10654.36    340.96 o 
   2   1 -16     3197.16     3140.40    251.95 o 
   3   1 -16     3688.15     4111.14    344.80 o 
   4   1 -16   199445.05   193504.91   3119.27 o 
   5   1 -16    10090.83    10953.93    370.13 o 
   6   1 -16    39253.54    39590.46    874.16 o 
   7   1 -16    14984.76    15034.83    431.60 o 
   8   1 -16   128084.78   134056.63   2810.77 o 
   9   1 -16    10923.80    11115.44    583.71 o 
  10   1 -16    18716.64    19618.96    586.48 o 
  11   1 -16     4741.48     4853.44    364.02 o 
  12   1 -16    23151.32    24889.63    626.60 o 
  13   1 -16     2338.49     2561.06    370.32 o 
  14   1 -16    13151.10    13973.76    565.49 o 
  15   1 -16      451.85     -116.64    840.81 o 
  16   1 -16    27846.42    27956.82    993.37 o 
  17   1 -16     7846.72     7828.43    541.78 o 
   0   2 -16   449893.03   450017.81  10579.01 o 
   1   2 -16     5139.02     4904.48    343.21 o 
   2   2 -16    55435.59    54155.05   1474.42 o 
   3   2 -16    17896.30    17934.14    434.46 o 
   4   2 -16    93017.84    96942.16   2432.74 o 
   5   2 -16     9619.99    10003.67    391.26 o 
   6   2 -16    20697.37    20756.32    492.17 o 
   7   2 -16     1747.05     2142.19    278.21 o 
   8   2 -16    26997.18    27496.45    577.44 o 
   9   2 -16     2323.77     2099.46    306.78 o 
  10   2 -16    12269.92    12295.26    458.27 o 
  11   2 -16     4308.24     4931.46    369.00 o 
  12   2 -16    24594.85    25366.41    649.58 o 
  13   2 -16      256.52      241.32    409.24 o 
  14   2 -16     4129.39     3998.18    449.60 o 
  15   2 -16     1374.77     2061.84   1256.10 o 
  16   2 -16     6461.39     6408.55    496.36 o 
  17   2 -16     1623.89     1186.61    525.86 o 
   0   3 -16    49009.79    48322.51    982.62 o 
   1   3 -16     6241.85     5667.63    455.92 o 
   2   3 -16     4475.67     5731.21    297.66 o 
   3   3 -16     2362.37     1956.64    584.50 o 
   4   3 -16   164758.94   165805.55   2763.04 o 
   5   3 -16     2937.49     3041.67    285.34 o 
   6   3 -16    21682.98    21603.62    523.85 o 
   7   3 -16     8914.07     9486.42    389.56 o 
   8   3 -16   147357.20   155223.42   2060.39 o 
   9   3 -16     3816.23     3636.01    337.71 o 
  10   3 -16    10208.04    10339.16    443.43 o 
  11   3 -16      545.04      742.14    303.99 o 
  12   3 -16    17791.94    19675.38    607.56 o 
  13   3 -16     6153.03     5810.39    456.86 o 
  14   3 -16     8086.77     7227.86    674.75 o 
  15   3 -16     1247.97      -68.21    630.21 o 
  16   3 -16    11211.55    12234.37    591.75 o 
   0   4 -16   572775.81   578501.75   6450.32 o 
   1   4 -16     8395.57     9047.78    385.01 o 
   2   4 -16     5201.87     5944.52    324.72 o 
   3   4 -16     4086.65     4648.13    323.89 o 
   4   4 -16    27469.17    29254.37    575.21 o 
   5   4 -16     6967.47     6919.24    382.95 o 
   6   4 -16     8319.59     8787.68    666.32 o 
   7   4 -16    20118.21    20060.99    542.24 o 
   8   4 -16     9949.56    10935.81    630.87 o 
   9   4 -16     4306.66     4620.93    397.01 o 
  10   4 -16    14878.86    15039.67    539.56 o 
  11   4 -16    10850.60     9758.89    488.42 o 
  12   4 -16    18201.40    17794.04    632.31 o 
  13   4 -16     6646.61     6315.38    491.44 o 
  14   4 -16     8647.92     8302.21    525.25 o 
  15   4 -16     6600.42     7407.40    497.67 o 
   0   5 -16     7468.82     8463.62    482.04 o 
   1   5 -16     5334.75     5709.54    346.56 o 
   2   5 -16    15904.86    17108.10    890.56 o 
   3   5 -16      340.95      276.43    626.02 o 
   4   5 -16    83191.60    82750.13   3302.00 o 
   5   5 -16     1695.75     1361.19    489.74 o 
   6   5 -16    22853.76    23777.02    591.48 o 
   7   5 -16     1646.43     1387.02    784.73 o 
   8   5 -16    83487.63    85403.16   2954.06 o 
   9   5 -16    12035.37    12845.90    514.76 o 
  10   5 -16    23906.44    23507.20    678.94 o 
  11   5 -16    15038.05    15321.56   1136.84 o 
  12   5 -16    17189.91    18824.22    644.52 o 
  13   5 -16     3436.80     2698.08    510.94 o 
  14   5 -16     8159.87     7313.25    558.34 o 
   0   6 -16   228948.19   228989.88   8376.96 o 
   1   6 -16     1827.66     2368.21    366.14 o 
   2   6 -16     2976.41     3468.21    833.32 o 
   3   6 -16    20362.97    20675.91    680.04 o 
   4   6 -16    21226.00    21059.26    601.80 o 
   5   6 -16    10100.63    10418.31    482.45 o 
   6   6 -16       24.14     -140.80    347.36 o 
   7   6 -16       95.71      121.18    364.80 o 
   8   6 -16     5154.90     5613.37    997.22 o 
   9   6 -16    21391.86    20356.12    673.33 o 
  10   6 -16    20940.28    21863.62    751.73 o 
  11   6 -16     7425.28     7471.67    534.94 o 
  12   6 -16    24207.97    24813.40    786.12 o 
  13   6 -16      988.16      804.13   1326.26 o 
   0   7 -16     1239.30     -678.76   1653.85 o 
   1   7 -16     1660.32     1171.39    426.93 o 
   2   7 -16     3595.29     4178.13    659.35 o 
   3   7 -16     7573.89     7691.35    476.67 o 
   4   7 -16    82996.13    83374.27   1455.54 o 
   5   7 -16    11033.20    12029.41    544.25 o 
   6   7 -16    17794.63    18744.37    635.96 o 
   7   7 -16     7008.22     6831.27    489.25 o 
   8   7 -16    60535.30    60726.87   1060.39 o 
   9   7 -16     4743.54     4378.30    466.53 o 
  10   7 -16     7030.62     7014.40    522.73 o 
  11   7 -16    14654.64    15455.16    874.66 o 
   0   8 -16   186782.17   182154.78   3402.26 o 
   1   8 -16     6179.57     5891.55    509.15 o 
   2   8 -16    20013.94    20792.03    684.13 o 
   3   8 -16    13677.37    14162.89    581.86 o 
   4   8 -16    15389.01    16285.30    639.86 o 
   5   8 -16     1536.39      214.27    665.37 o 
   6   8 -16    15560.72    15767.81    769.90 o 
   7   8 -16    15932.36    15147.77    747.53 o 
   8   8 -16     7432.44     7721.92    540.81 o 
   0   9 -16     8338.30     8595.17   1108.51 o 
   1   9 -16     9215.01     8580.78    748.17 o 
   2   9 -16     3463.78     4229.23   1100.30 o 
   2   0 -15    52549.89    53119.00    918.79 o 
   4   0 -15    50712.19    50083.16    897.30 o 
   6   0 -15    59328.92    60269.91    993.59 o 
   8   0 -15    95465.01    92070.36   1497.27 o 
  10   0 -15   132453.94   133092.61   2457.28 o 
  12   0 -15    49466.47    48776.16   1009.02 o 
  14   0 -15    48632.91    46684.49   1417.96 o 
  16   0 -15     7969.09     8656.25    523.34 o 
   1   1 -15    12485.68    13107.64    354.31 o 
   2   1 -15    25013.02    26053.66    461.66 o 
   3   1 -15     8334.96     8677.02    315.93 o 
   4   1 -15    56083.37    57472.10   1663.08 o 
   5   1 -15    27437.33    26679.89    764.87 o 
   6   1 -15    31074.75    30819.36    776.22 o 
   7   1 -15     4298.22     4052.47    386.00 o 
   8   1 -15     5179.89     5541.08    332.26 o 
   9   1 -15      802.17      603.96    541.08 o 
  10   1 -15      216.09      750.42    563.30 o 
  11   1 -15      175.04      566.33    387.95 o 
  12   1 -15     9880.70     9546.85    706.39 o 
  13   1 -15    11844.71    12370.12    503.83 o 
  14   1 -15    35395.38    34917.66    771.31 o 
  15   1 -15      524.68     -112.10    655.81 o 
  16   1 -15    32227.70    31845.98    988.01 o 
  17   1 -15      758.22      388.06   1094.00 o 
   1   2 -15    18134.18    17879.03    407.91 o 
   2   2 -15    24314.78    24623.39    462.56 o 
   3   2 -15     1887.02     1546.10    254.49 o 
   4   2 -15    23089.94    23585.04    472.67 o 
   5   2 -15     4988.40     5175.65    299.74 o 
   6   2 -15     5698.51     5898.50    316.49 o 
   7   2 -15    17189.55    17043.31    455.23 o 
   8   2 -15    15918.92    16331.34    454.19 o 
   9   2 -15      437.60      643.04    367.80 o 
  10   2 -15    69501.06    67940.22   1176.63 o 
  11   2 -15     3440.40     3379.71    374.78 o 
  12   2 -15    60210.85    60973.53   1234.18 o 
  13   2 -15     1073.72      837.02    479.09 o 
  14   2 -15    59489.95    56495.68   1053.86 o 
  15   2 -15    11498.93    10968.09    561.62 o 
  16   2 -15     1613.86     2436.25    392.61 o 
  17   2 -15      996.57     1053.68   1022.03 o 
   1   3 -15     5666.59     6110.49    308.80 o 
   2   3 -15    18850.34    20025.40    454.84 o 
   3   3 -15    22862.49    24225.04    485.12 o 
   4   3 -15   193589.80   207061.17   3266.80 o 
   5   3 -15     9315.48     9239.53    367.83 o 
   6   3 -15    42842.79    41731.31    713.16 o 
   7   3 -15      585.95      963.92    294.37 o 
   8   3 -15    14699.31    14964.06    812.21 o 
   9   3 -15      235.99       -0.06    347.60 o 
  10   3 -15     1686.43     1760.60    790.34 o 
  11   3 -15      946.89     1756.74    332.26 o 
  12   3 -15    33244.38    31586.98    712.59 o 
  13   3 -15     5328.02     5209.38    430.36 o 
  14   3 -15    56735.24    56106.29   1359.74 o 
  15   3 -15     1119.24     1294.18    447.88 o 
  16   3 -15    12527.14    12785.29    616.40 o 
   1   4 -15    14323.00    14456.79    431.18 o 
   2   4 -15    10586.11    11062.11    382.11 o 
   3   4 -15     8294.71     9171.96    375.23 o 
   4   4 -15    30864.27    31675.56    731.64 o 
   5   4 -15     2123.82     1968.69    776.65 o 
   6   4 -15    21612.39    21568.30    541.51 o 
   7   4 -15     7510.60     8669.28    444.69 o 
   8   4 -15    30202.66    31545.90    652.00 o 
   9   4 -15     5861.52     6839.05    518.95 o 
  10   4 -15    96734.35    97343.59   1792.87 o 
  11   4 -15     4701.03     5716.83    605.33 o 
  12   4 -15    42183.77    41927.33    841.91 o 
  13   4 -15      181.28        7.40    711.87 o 
  14   4 -15    35347.55    33906.58   1031.79 o 
  15   4 -15      704.06      -25.44    493.17 o 
  16   4 -15     4403.21     4976.08    514.35 o 
   1   5 -15     1349.40      960.41    329.26 o 
   2   5 -15    23062.56    23767.10   1405.44 o 
   3   5 -15    17143.33    18125.95    492.25 o 
   4   5 -15    14075.74    13891.63    477.15 o 
   5   5 -15     8295.42     8947.59    448.97 o 
   6   5 -15    14976.90    15081.82    507.11 o 
   7   5 -15     3714.86     3561.43    449.76 o 
   8   5 -15     3142.40     3662.77    370.59 o 
   9   5 -15      314.61     -675.17    675.17 o 
  10   5 -15     5431.17     5995.46    438.21 o 
  11   5 -15     2339.16     2627.78    822.72 o 
  12   5 -15     1402.92     1676.49    453.81 o 
  13   5 -15     5931.36     6785.07    494.57 o 
  14   5 -15    12564.34    12282.42    624.78 o 
  15   5 -15      373.98     -300.86   1126.42 o 
   1   6 -15    33699.16    34192.11   1339.63 o 
   2   6 -15    27221.81    27842.28   1063.86 o 
   3   6 -15     1049.09      297.57    727.75 o 
   4   6 -15     9500.14     9788.79    461.98 o 
   5   6 -15    12933.31    13175.39    550.78 o 
   6   6 -15    18949.52    20036.94    644.10 o 
   7   6 -15    13963.88    15151.03    547.77 o 
   8   6 -15    23001.56    23734.57    831.57 o 
   9   6 -15     2672.44     2784.08    400.88 o 
  10   6 -15    32575.04    34202.83    804.82 o 
  11   6 -15     1471.31      804.17    616.61 o 
  12   6 -15    31272.39    32532.13   1028.32 o 
  13   6 -15     2537.15     2568.26    471.99 o 
   1   7 -15     3843.82     3934.69    376.04 o 
   2   7 -15    18659.93    20007.90    639.96 o 
   3   7 -15    13865.24    13659.08    859.21 o 
   4   7 -15    54578.84    55632.14    996.90 o 
   5   7 -15     4899.73     5433.75    439.54 o 
   6   7 -15    20275.32    20146.52    840.76 o 
   7   7 -15     8936.66     8056.75    509.62 o 
   8   7 -15     3663.79     4376.52    429.01 o 
   9   7 -15      187.47      449.91    535.02 o 
  10   7 -15     1358.33     -936.05   1014.46 o 
  11   7 -15     1312.47     1503.54    838.34 o 
   1   8 -15     5971.72     6936.14    479.49 o 
   2   8 -15    10424.02    10630.21    543.34 o 
   3   8 -15     8803.77     8395.30    503.05 o 
   4   8 -15     6726.62     6781.57    499.95 o 
   5   8 -15     1579.09     1314.04    726.76 o 
   6   8 -15     3842.35     3629.21    461.69 o 
   7   8 -15     9873.48     9997.85    594.05 o 
   8   8 -15     5412.45     5405.08    496.51 o 
   1   9 -15     1357.95     1400.86    547.39 o 
   2   9 -15     5665.47     4910.24    560.73 o 
   3   9 -15    32296.52    30805.46   1917.14 o 
   4   9 -15    33273.79    33145.68    917.40 o 
   0   0 -14    18915.55    19460.81   1129.35 o 
   2   0 -14   132873.81   138277.88   2101.30 o 
   4   0 -14    40460.22    40265.89    718.92 o 
   6   0 -14    39351.77    39618.63    948.42 o 
   8   0 -14    13165.30    13812.12    419.19 o 
  10   0 -14     4157.27     4555.91    341.46 o 
  12   0 -14     5503.91     5826.12    372.98 o 
  14   0 -14    13326.76    12623.72    693.09 o 
  16   0 -14    64113.27    62887.67   1039.71 o 
  18   0 -14    22703.27    20929.38   1439.95 o 
   0   1 -14     8380.30     8162.29    345.58 o 
   1   1 -14    16268.40    16024.41    510.57 o 
   2   1 -14     7506.15     7570.58    286.82 o 
   3   1 -14     4999.47     5005.67    312.31 o 
   4   1 -14     2914.60     2651.19    243.94 o 
   5   1 -14    10868.78    11017.38    344.66 o 
   6   1 -14    34141.07    35299.23   1219.59 o 
   7   1 -14    15451.65    15558.61    422.20 o 
   8   1 -14    19698.74    21131.56    495.16 o 
   9   1 -14    14014.67    14389.23    439.78 o 
  10   1 -14    40203.55    39974.34    703.90 o 
  11   1 -14     3516.23     3407.52    327.80 o 
  12   1 -14    39802.28    41071.42    737.88 o 
  13   1 -14     3008.62     3393.40    611.54 o 
  14   1 -14    38551.32    37911.32    782.09 o 
  15   1 -14     1971.25     2247.44    794.54 o 
  16   1 -14     1433.47     1624.63    473.69 o 
  17   1 -14    13044.17    13397.09    592.48 o 
  18   1 -14     4746.69     5374.11    914.67 o 
   0   2 -14     3253.25     3730.98    639.98 o 
   1   2 -14     4476.61     5028.68    262.07 o 
   2   2 -14     2960.73     3978.15    278.80 o 
   3   2 -14     3253.11     3661.76    250.40 o 
   4   2 -14      710.36      797.13    213.55 o 
   5   2 -14     9639.11    10267.54    411.32 o 
   6   2 -14     2178.80     1616.39    259.57 o 
   7   2 -14    10629.94    10631.68    510.94 o 
   8   2 -14    15156.69    15472.75    566.46 o 
   9   2 -14     2933.01     2941.63    321.44 o 
  10   2 -14    10820.44    11172.78    428.94 o 
  11   2 -14     8650.24     8498.59    512.40 o 
  12   2 -14    14217.93    14377.60    506.89 o 
  13   2 -14     1112.90      438.98    543.42 o 
  14   2 -14    38794.98    38937.30    812.72 o 
  15   2 -14     1594.97      632.79    543.18 o 
  16   2 -14    34093.63    34230.53    836.89 o 
  17   2 -14       45.14     -624.01    624.01 o 
   0   3 -14    24472.51    25301.15   1020.85 o 
   1   3 -14     4373.09     4693.44    479.85 o 
   2   3 -14    19373.35    20390.53    447.69 o 
   3   3 -14     1664.02     1551.04    244.52 o 
   4   3 -14    12541.43    13289.54    393.59 o 
   5   3 -14    10772.01    11615.13    468.63 o 
   6   3 -14    56232.94    58181.21   1032.40 o 
   7   3 -14     5201.64     5174.58    332.44 o 
   8   3 -14    33389.02    36326.32    648.53 o 
   9   3 -14     4779.96     4807.18    330.25 o 
  10   3 -14    34219.55    36648.03    684.43 o 
  11   3 -14     8156.94     8592.46    443.21 o 
  12   3 -14    41270.08    41272.07   1092.75 o 
  13   3 -14     3337.51     3912.57    377.04 o 
  14   3 -14    60982.40    60918.43   1348.75 o 
  15   3 -14      965.47     1388.04    468.27 o 
  16   3 -14    19720.92    20250.54    687.22 o 
  17   3 -14      589.35     -775.67    775.67 o 
   0   4 -14     7704.03     7596.85    857.17 o 
   1   4 -14      975.91     1089.32    284.17 o 
   2   4 -14    45115.60    47196.39   1124.10 o 
   3   4 -14     9990.96    11126.28    382.49 o 
   4   4 -14     9064.60     9450.36    645.18 o 
   5   4 -14      721.86      866.60    386.58 o 
   6   4 -14     5855.56     5971.11    352.36 o 
   7   4 -14      459.19      281.57    618.34 o 
   8   4 -14    12102.08    12313.34    459.05 o 
   9   4 -14     5830.47     6052.99    382.80 o 
  10   4 -14     2663.46     3177.72    387.09 o 
  11   4 -14    12102.93    11678.38    492.31 o 
  12   4 -14     8164.17     8736.92    652.70 o 
  13   4 -14     5825.20     5991.60    490.29 o 
  14   4 -14    27173.51    25402.62    766.56 o 
  15   4 -14     9013.08     9548.56    754.40 o 
  16   4 -14    41709.68    39770.23    948.41 o 
   0   5 -14    17749.28    17417.27    722.99 o 
   1   5 -14     1443.22     1071.24    412.61 o 
   2   5 -14     2167.60     3029.98    343.78 o 
   3   5 -14     1103.94     1471.87    359.21 o 
   4   5 -14      602.24      965.43    383.71 o 
   5   5 -14    11395.44    12055.02    432.82 o 
   6   5 -14    24315.61    25539.84    584.95 o 
   7   5 -14       23.17      469.53    320.34 o 
   8   5 -14    17599.44    18673.74    660.90 o 
   9   5 -14     9562.95     8940.97    479.38 o 
  10   5 -14    17113.39    17800.89    581.06 o 
  11   5 -14     2160.58     2660.49    369.21 o 
  12   5 -14    22833.87    21891.21    707.03 o 
  13   5 -14      130.42      251.63    523.21 o 
  14   5 -14    18971.46    17446.78    685.67 o 
  15   5 -14      745.15     -328.23    659.99 o 
   0   6 -14      631.34      633.73    475.04 o 
   1   6 -14     9886.91     9969.85    446.32 o 
   2   6 -14    26299.68    27209.84    701.11 o 
   3   6 -14     1019.98      506.01    368.20 o 
   4   6 -14      965.23     1578.06    306.99 o 
   5   6 -14    14908.63    15566.62    557.79 o 
   6   6 -14    13920.46    14018.13    751.73 o 
   7   6 -14    25307.00    23930.32    815.44 o 
   8   6 -14     6356.37     6812.17    438.74 o 
   9   6 -14     7438.52     8438.91    494.75 o 
  10   6 -14     3534.58     4441.55    527.21 o 
  11   6 -14     9923.90    10586.36    777.53 o 
  12   6 -14     1565.32     2208.23    418.98 o 
  13   6 -14     1391.57     2009.89    438.46 o 
  14   6 -14     7512.53     7100.51    602.05 o 
   0   7 -14      808.48      958.25    504.75 o 
   1   7 -14    21559.63    20774.91    626.23 o 
   2   7 -14    12882.09    13189.52    720.53 o 
   3   7 -14     3880.68     3536.84    387.74 o 
   4   7 -14     7301.59     6634.23    443.31 o 
   5   7 -14     7381.22     6927.20    465.22 o 
   6   7 -14    26776.21    27628.86    715.64 o 
   7   7 -14     6926.38     7668.95    492.85 o 
   8   7 -14    19667.44    20197.63   1015.40 o 
   9   7 -14     4725.40     4812.07    463.99 o 
  10   7 -14    18505.40    18997.38    672.24 o 
  11   7 -14    11439.55    10172.52    812.25 o 
  12   7 -14    19893.94    19871.77    775.06 o 
   0   8 -14      509.65      682.74    470.69 o 
   1   8 -14     5459.14     6569.99    462.02 o 
   2   8 -14     2176.11     2639.64    785.87 o 
   3   8 -14     3237.82     3719.98    523.62 o 
   4   8 -14      346.62      964.31    494.03 o 
   5   8 -14     8209.55     8631.75    542.13 o 
   6   8 -14      445.47       59.65    532.96 o 
   7   8 -14     5124.53     5495.86    754.27 o 
   8   8 -14     4333.73     4592.98    496.02 o 
   9   8 -14     8093.13     8024.12    952.85 o 
   0   9 -14    21822.27    19700.15    912.32 o 
   1   9 -14     6526.87     6790.40    524.37 o 
   2   9 -14     1001.70      -68.51    917.35 o 
   3   9 -14     4751.11     6107.93   1449.96 o 
   4   9 -14      290.78    -1065.93   1065.93 o 
   5   9 -14    14295.90    14491.48    685.24 o 
   2   0 -13     7305.84     7642.23    274.86 o 
   4   0 -13    11289.58    11472.53    345.07 o 
   6   0 -13   121869.54   118488.85   1491.23 o 
   8   0 -13   248683.81   249591.75   3264.57 o 
  10   0 -13    77115.63    76210.27   1529.82 o 
  12   0 -13     3999.53     4595.25    568.16 o 
  14   0 -13    18083.55    17829.30    670.61 o 
  16   0 -13    34305.95    34598.95    803.28 o 
  18   0 -13     7556.01     7184.33    556.96 o 
   1   1 -13     6613.85     7026.38    257.51 o 
   2   1 -13    29584.01    29924.85    668.46 o 
   3   1 -13    12644.82    12486.23    327.14 o 
   4   1 -13    63863.11    63141.52   1046.80 o 
   5   1 -13    46017.94    45071.41   1150.19 o 
   6   1 -13    14328.65    14372.62    388.85 o 
   7   1 -13     7341.09     7564.29    343.07 o 
   8   1 -13     1187.30     1586.57    243.18 o 
   9   1 -13     5511.86     5698.06    319.94 o 
  10   1 -13    17629.05    17314.64    479.63 o 
  11   1 -13     2357.59     2421.70   1042.90 o 
  12   1 -13    25625.64    25769.56    687.57 o 
  13   1 -13    11596.60    11519.52    484.44 o 
  14   1 -13    20266.22    19174.70    600.66 o 
  15   1 -13     1604.59      901.98    546.37 o 
  16   1 -13     5060.84     5169.78    606.62 o 
  17   1 -13     2158.67     1548.72    492.94 o 
  18   1 -13    25677.69    24861.05    792.18 o 
   1   2 -13    16147.99    16029.66    360.87 o 
   2   2 -13    14976.84    15080.41    361.56 o 
   3   2 -13     8320.24     8642.71    297.76 o 
   4   2 -13     2918.92     3299.16    245.23 o 
   5   2 -13     1836.32     1985.00    235.40 o 
   6   2 -13    26873.28    27156.92    499.51 o 
   7   2 -13     8933.03     9084.45    345.69 o 
   8   2 -13    84852.12    84510.68   2508.96 o 
   9   2 -13     1828.44     2172.57    270.21 o 
  10   2 -13    74890.23    75904.83   1237.77 o 
  11   2 -13     1121.48     1096.41    360.29 o 
  12   2 -13    19455.22    19318.88    553.68 o 
  13   2 -13     1747.58     2920.59    651.92 o 
  14   2 -13     2847.48     3124.45    379.95 o 
  15   2 -13     3821.45     4652.74    402.73 o 
  16   2 -13    17647.32    18134.04    637.05 o 
  17   2 -13     1689.84      647.45    587.30 o 
  18   2 -13      276.54     -515.85    515.85 o 
   1   3 -13    13387.45    14643.42    417.98 o 
   2   3 -13    77655.66    83650.98   1354.42 o 
   3   3 -13     4155.63     4529.41    465.77 o 
   4   3 -13   241216.05   249929.91   3115.78 o 
   5   3 -13    17916.24    17828.76    429.35 o 
   6   3 -13     3027.16     3418.18    272.14 o 
   7   3 -13     4135.80     4099.23    611.78 o 
   8   3 -13     2466.58     2996.46    311.27 o 
   9   3 -13     1618.50     1709.54    280.20 o 
  10   3 -13     7123.64     7642.59    449.12 o 
  11   3 -13      534.28     -108.61    991.81 o 
  12   3 -13     2998.86     3295.05    369.51 o 
  13   3 -13     1462.87      257.38    778.85 o 
  14   3 -13    23880.72    22633.76    681.73 o 
  15   3 -13     2175.71     1519.80    423.36 o 
  16   3 -13     1572.74     1899.62    423.89 o 
  17   3 -13     1149.13     1207.30    628.63 o 
   1   4 -13    18516.77    18388.94    446.02 o 
   2   4 -13     1355.57     2025.06    254.04 o 
   3   4 -13     9984.42    10270.79    525.89 o 
   4   4 -13     6069.92     6067.25    325.87 o 
   5   4 -13      869.43     1218.66    250.50 o 
   6   4 -13    27031.66    28155.01    668.26 o 
   7   4 -13     5762.83     5919.80    338.17 o 
   8   4 -13   102955.07   103563.03   1705.73 o 
   9   4 -13     6170.68     5984.03    414.91 o 
  10   4 -13    25289.16    26717.76    618.23 o 
  11   4 -13     6046.17     6607.84    477.53 o 
  12   4 -13     2552.81     2405.33    355.61 o 
  13   4 -13     4601.18     4569.46    414.97 o 
  14   4 -13    13327.24    13327.84    584.18 o 
  15   4 -13     5668.89     5739.47    490.32 o 
  16   4 -13    10557.06    10012.16    650.47 o 
   1   5 -13       90.30     -589.11    589.11 o 
   2   5 -13    13878.49    14197.32    439.70 o 
   3   5 -13     9826.06     9413.99    380.44 o 
   4   5 -13    28375.92    28395.18    913.13 o 
   5   5 -13    20009.93    21357.37    960.09 o 
   6   5 -13    17859.08    17751.05    856.22 o 
   7   5 -13     2732.34     2905.52    387.54 o 
   8   5 -13     5079.85     5899.45    375.38 o 
   9   5 -13     1944.98     1488.63    421.25 o 
  10   5 -13     2884.62     2370.88    401.85 o 
  11   5 -13     4168.32     4495.96    397.32 o 
  12   5 -13    30371.50    29478.87    772.00 o 
  13   5 -13     4219.79     4006.95    465.88 o 
  14   5 -13    21532.88    20350.68    718.24 o 
  15   5 -13     3075.58     2526.89   1172.68 o 
   1   6 -13     8829.23     8671.98    419.05 o 
   2   6 -13     3546.82     3678.34    331.36 o 
   3   6 -13    23898.21    24125.32    595.78 o 
   4   6 -13      802.36     1292.72    304.05 o 
   5   6 -13     4230.08     3863.10    368.23 o 
   6   6 -13    19558.03    19206.91    565.87 o 
   7   6 -13     6233.29     6735.37    436.62 o 
   8   6 -13    83285.45    82546.81   1646.91 o 
   9   6 -13     2679.71     3230.64    378.68 o 
  10   6 -13    54400.73    54348.80    943.83 o 
  11   6 -13       32.92     -183.92    587.21 o 
  12   6 -13     4989.88     5306.02    463.22 o 
  13   6 -13    13646.21    12501.80    608.57 o 
  14   6 -13     3349.24     5106.36    580.46 o 
   1   7 -13    16407.12    16317.30   1109.80 o 
   2   7 -13    13484.20    14168.66    517.40 o 
   3   7 -13     5817.42     6516.50    430.83 o 
   4   7 -13    58687.72    59196.95   1034.38 o 
   5   7 -13     2447.57     3540.16    368.55 o 
   6   7 -13      345.03     1141.65    374.52 o 
   7   7 -13      570.65      -76.28    746.71 o 
   8   7 -13     1594.62      873.62    567.41 o 
   9   7 -13     9458.68     9339.64    635.97 o 
  10   7 -13    11630.24    11676.68    567.62 o 
  11   7 -13     5313.84     5440.92    517.22 o 
  12   7 -13     7732.20     7862.82    908.50 o 
   1   8 -13    12682.66    12495.93    653.58 o 
   2   8 -13     4626.38     4834.60    448.96 o 
   3   8 -13     5637.00     5272.98    456.24 o 
   4   8 -13     4337.32     5665.62    423.31 o 
   5   8 -13     1282.67      606.81    562.28 o 
   6   8 -13     7565.84     7926.86    824.47 o 
   7   8 -13    20233.49    21357.85   1068.72 o 
   8   8 -13    28643.12    29602.95    811.95 o 
   9   8 -13     1160.05     1611.88    419.00 o 
  10   8 -13    23533.99    23927.98   1138.12 o 
   1   9 -13    10485.34    10262.90    577.34 o 
   2   9 -13     9599.72    10204.91    741.71 o 
   3   9 -13     3195.99     2679.33    478.96 o 
   4   9 -13    39105.89    38426.12    909.10 o 
   5   9 -13    19827.40    19914.48    728.89 o 
   6   9 -13     3458.42     3181.66    495.00 o 
   0   0 -12   144313.98   143776.23   2379.49 o 
   2   0 -12   280179.44   287438.09   2812.90 o 
   4   0 -12    20237.51    20262.67    387.88 o 
   6   0 -12   236959.42   229394.77   2827.19 o 
   8   0 -12    22621.13    22659.35    475.01 o 
  10   0 -12      127.78      689.15    373.30 o 
  12   0 -12     2124.20     1954.75    444.59 o 
  14   0 -12      258.22      329.93    470.77 o 
  16   0 -12    31137.53    30157.23   1248.01 o 
  18   0 -12     9095.79     9442.33    773.62 o 
   0   1 -12    34953.03    35996.13   2456.84 o 
   1   1 -12    14401.42    12850.90    290.07 o 
   2   1 -12    27007.51    27005.76    615.75 o 
   3   1 -12     7597.19     7232.78    273.94 o 
   4   1 -12    99712.74    98237.65   1734.65 o 
   5   1 -12    10883.43    10631.67    360.63 o 
   6   1 -12    10851.59    11234.43    658.31 o 
   7   1 -12     3780.33     4135.42    271.15 o 
   8   1 -12    25752.18    27565.76    514.92 o 
   9   1 -12    17453.50    17885.71    625.52 o 
  10   1 -12   101506.10   103709.65   1611.92 o 
  11   1 -12     2873.39     3231.35    394.97 o 
  12   1 -12    75971.21    80196.72   1425.88 o 
  13   1 -12     5591.25     5687.78    386.81 o 
  14   1 -12    26048.74    26240.92    660.69 o 
  15   1 -12     3491.54     3257.73    398.93 o 
  16   1 -12     9938.98     9056.07    532.84 o 
  17   1 -12     6687.49     6561.84    494.31 o 
  18   1 -12    17546.46    17473.60    665.12 o 
   0   2 -12   438818.94   435018.84   5400.34 o 
   1   2 -12     1771.25     2411.16    199.20 o 
   2   2 -12    23143.92    25623.26   1075.81 o 
   3   2 -12     8640.93     9597.43    302.74 o 
   4   2 -12     1079.73     2331.00    672.30 o 
   5   2 -12     2519.56     2873.89    244.46 o 
   6   2 -12    83410.83    86018.68   1311.32 o 
   7   2 -12     8611.22     8875.75    341.19 o 
   8   2 -12    24541.82    25319.99    520.92 o 
   9   2 -12      568.93      459.69    560.58 o 
  10   2 -12    12095.82    12465.30    763.40 o 
  11   2 -12     5829.89     6213.79    366.75 o 
  12   2 -12     5120.02     4914.72    380.38 o 
  13   2 -12     4507.74     5236.15    381.06 o 
  14   2 -12    28149.87    27176.40    698.80 o 
  15   2 -12     5167.59     4959.72    424.95 o 
  16   2 -12    26064.13    26443.04    736.54 o 
  17   2 -12      408.55     -247.62    540.90 o 
  18   2 -12    12995.25    13476.54    618.49 o 
   0   3 -12     6483.04     6602.38    357.43 o 
   1   3 -12     6565.53     6994.02    289.68 o 
   2   3 -12    27511.50    28545.01   1425.82 o 
   3   3 -12     3544.26     3998.09    558.21 o 
   4   3 -12    46565.46    46457.49   1296.95 o 
   5   3 -12    10360.48     9632.09    353.61 o 
   6   3 -12    20470.75    22049.89   1234.58 o 
   7   3 -12     2670.73     3320.86    283.71 o 
   8   3 -12    18642.27    19289.68    484.68 o 
   9   3 -12      438.60      209.66    472.17 o 
  10   3 -12   119106.19   121145.23   2311.39 o 
  11   3 -12     9314.02     9710.08    499.90 o 
  12   3 -12    58247.68    59034.39   1008.90 o 
  13   3 -12      285.45      359.12    380.26 o 
  14   3 -12    15410.83    14732.47    573.20 o 
  15   3 -12     1755.96       44.58    915.67 o 
  16   3 -12    16819.30    16190.79    647.23 o 
  17   3 -12     7430.11     7433.29    541.90 o 
   0   4 -12   168695.36   171685.81   9744.30 o 
   1   4 -12    12840.56    13899.33    491.77 o 
   2   4 -12    74077.96    80084.57   2672.02 o 
   3   4 -12    20650.12    22103.46    794.63 o 
   4   4 -12     6545.06     7148.83    408.58 o 
   5   4 -12    18789.03    19047.75    471.57 o 
   6   4 -12    43772.79    44349.59    788.13 o 
   7   4 -12     1146.72     1012.43    536.70 o 
   8   4 -12    25001.57    25042.57    586.07 o 
   9   4 -12    21635.66    21096.38    555.88 o 
  10   4 -12     4312.16     4111.99    353.04 o 
  11   4 -12    20516.47    20138.63    588.56 o 
  12   4 -12     1189.05      781.84    590.15 o 
  13   4 -12     1557.99     1487.34   2070.08 o 
  14   4 -12    10543.31    10890.17    546.07 o 
  15   4 -12     1216.55      419.62    593.66 o 
  16   4 -12    18157.59    17817.04    698.61 o 
  17   4 -12     1649.30     1993.44   1460.36 o 
   0   5 -12    33755.52    34329.65   2822.66 o 
   1   5 -12     6134.97     6757.40    348.64 o 
   2   5 -12     3721.67     4354.71    319.46 o 
   3   5 -12     9461.63     9935.23    385.88 o 
   4   5 -12    87369.73    89232.75   1553.71 o 
   5   5 -12     2230.89     2426.47    293.32 o 
   6   5 -12     9611.93    10288.65    485.90 o 
   7   5 -12     7039.11     7079.64    754.78 o 
   8   5 -12    41330.29    40985.23    749.42 o 
   9   5 -12     9247.56     9119.87    614.21 o 
  10   5 -12    54347.75    56106.82   1889.63 o 
  11   5 -12      410.04     -124.04    387.16 o 
  12   5 -12    51570.28    54584.98   1096.64 o 
  13   5 -12    11297.57    11310.17    545.21 o 
  14   5 -12    20043.24    20482.84    701.31 o 
  15   5 -12      329.86      297.42    621.41 o 
  16   5 -12     8990.75     8453.26    620.80 o 
   0   6 -12   123016.29   124326.81   4657.94 o 
   1   6 -12    14047.79    14090.23    788.85 o 
   2   6 -12    67083.63    73075.36   1203.31 o 
   3   6 -12      673.71      830.50    473.99 o 
   4   6 -12     2187.24     2586.88    314.68 o 
   5   6 -12     1702.45     1962.02    322.02 o 
   6   6 -12    81089.99    82424.76   1504.57 o 
   7   6 -12    19647.87    20037.29    595.03 o 
   8   6 -12     5851.34     5887.12    446.08 o 
   9   6 -12      719.60      343.65    411.38 o 
  10   6 -12     2063.91     2393.67    376.50 o 
  11   6 -12     1837.44     1469.46    460.59 o 
  12   6 -12     1315.23      504.26    504.66 o 
  13   6 -12     6187.31     6842.72    634.98 o 
  14   6 -12     1326.00     1770.83    584.99 o 
   0   7 -12     1660.63      921.96    546.67 o 
   1   7 -12     1601.66     2195.80    429.56 o 
   2   7 -12    15773.69    17304.98   1797.24 o 
   3   7 -12     8984.92     9641.10    521.43 o 
   4   7 -12    16957.23    16286.41    579.59 o 
   5   7 -12     1415.31      962.13    431.56 o 
   6   7 -12     3559.12     3908.05    380.86 o 
   7   7 -12     1824.90     2167.28    372.91 o 
   8   7 -12    14561.74    14169.28    909.94 o 
   9   7 -12    15484.79    15628.79    605.78 o 
  10   7 -12    42514.45    41852.23    905.84 o 
  11   7 -12     7140.68     6608.12   1445.24 o 
  12   7 -12    30545.21    30580.47   1285.85 o 
   0   8 -12   143033.08   148801.81   2941.47 o 
   1   8 -12     7323.84     7515.45    505.86 o 
   2   8 -12     6821.74     7277.27    468.49 o 
   3   8 -12     4225.64     4043.27    436.00 o 
   4   8 -12     1257.96     -216.79    603.36 o 
   5   8 -12    16641.33    16709.40    901.78 o 
   6   8 -12     8730.15     8768.00    542.48 o 
   7   8 -12     5996.33     6253.47    509.13 o 
   8   8 -12     9043.08     8858.20    559.70 o 
   9   8 -12    11834.53    11911.29    613.13 o 
  10   8 -12     9475.52     8393.97    570.80 o 
   0   9 -12     7440.55     7181.83    703.94 o 
   1   9 -12     9583.35     8879.54    554.65 o 
   2   9 -12     1817.09      850.68    676.14 o 
   3   9 -12     4889.60     4734.95    469.67 o 
   4   9 -12    22790.45    22389.45    764.25 o 
   5   9 -12     4072.82     5536.38    485.70 o 
   6   9 -12     3286.62     3421.05    966.09 o 
   2   0 -11    93673.27    93365.37   1581.23 o 
   4   0 -11    30843.68    31377.37    571.88 o 
   6   0 -11   243242.84   234460.42   3464.32 o 
   8   0 -11    10585.55    10103.91    358.92 o 
  10   0 -11    17258.82    17933.14    480.49 o 
  12   0 -11    39845.04    38943.50    677.26 o 
  14   0 -11    63402.91    61771.01   1179.49 o 
  16   0 -11     8937.30     9234.54    781.70 o 
  18   0 -11    12278.12    12759.31    592.75 o 
   1   1 -11    11356.50    11895.79    268.17 o 
   2   1 -11   761169.38   765638.94  16361.55 o 
   3   1 -11    44927.39    46468.59    822.71 o 
   4   1 -11   186962.14   186236.05   2329.46 o 
   5   1 -11    49356.39    49560.20    919.93 o 
   6   1 -11    23132.92    23039.79   1011.23 o 
   7   1 -11    10076.61    10677.14    339.74 o 
   8   1 -11     1213.73     1523.91    236.48 o 
   9   1 -11     1827.55     1258.54    618.21 o 
  10   1 -11     1653.97     2323.11    297.19 o 
  11   1 -11     7148.58     5989.90    622.39 o 
  12   1 -11    26972.24    26171.29    681.61 o 
  13   1 -11     9996.26     9098.27    455.85 o 
  14   1 -11    16589.72    15675.73    554.70 o 
  15   1 -11     3000.69     1359.22    801.99 o 
  16   1 -11     8788.80     8362.14    490.77 o 
  17   1 -11      443.61       55.21    400.64 o 
  18   1 -11    15699.03    16090.63    632.51 o 
   1   2 -11     8843.15     8647.17    385.12 o 
   2   2 -11    41030.54    44446.63    717.42 o 
   3   2 -11     4219.87     4542.77    232.38 o 
   4   2 -11    34293.79    36020.59    950.66 o 
   5   2 -11     1889.20     1928.02    221.10 o 
   6   2 -11   522130.47   543227.56  10109.75 o 
   7   2 -11     5014.84     5118.03    289.96 o 
   8   2 -11    76332.23    75882.53   1711.06 o 
   9   2 -11     7320.10     7139.08    346.08 o 
  10   2 -11     6252.16     6964.65    688.03 o 
  11   2 -11     1924.87     2248.69    291.69 o 
  12   2 -11    29058.78    29512.14    633.47 o 
  13   2 -11      623.40      610.11    384.39 o 
  14   2 -11    54691.20    54948.61    947.63 o 
  15   2 -11      410.13     -785.61    863.18 o 
  16   2 -11    30055.47    29199.25   1373.87 o 
  17   2 -11      337.85      127.55    857.23 o 
  18   2 -11     4100.75     4583.96    507.94 o 
   1   3 -11     4972.84     5984.32    297.61 o 
   2   3 -11   328609.75   353468.53   8283.83 o 
   3   3 -11      244.50      428.91    290.24 o 
   4   3 -11     5004.10     5594.22    277.70 o 
   5   3 -11    16569.53    16965.93    795.29 o 
   6   3 -11     1212.82     1086.20    272.43 o 
   7   3 -11     5740.64     5623.84    311.26 o 
   8   3 -11     1718.33     2252.75   1093.83 o 
   9   3 -11      291.34      437.50    552.17 o 
  10   3 -11      133.35     -358.29    358.29 o 
  11   3 -11     1585.76     2047.38    632.40 o 
  12   3 -11     3579.92     3121.08    493.04 o 
  13   3 -11     2949.11     3204.56    368.21 o 
  14   3 -11     3045.19     3328.78    406.05 o 
  15   3 -11     1076.06      694.95    895.07 o 
  16   3 -11    19075.68    18886.30    689.48 o 
  17   3 -11     1396.00     1574.45   1098.02 o 
  18   3 -11    22357.22    23028.98    844.32 o 
   1   4 -11    54885.32    55760.92   1129.94 o 
   2   4 -11    41810.57    42229.16    729.90 o 
   3   4 -11    32285.81    32245.09   1546.74 o 
   4   4 -11    17727.84    18112.18    450.76 o 
   5   4 -11     2846.05     3018.42    282.41 o 
   6   4 -11   247962.55   261773.86   3709.61 o 
   7   4 -11     7999.95     7724.43    544.62 o 
   8   4 -11    28847.81    30323.39    605.55 o 
   9   4 -11    10170.77    10599.65    425.79 o 
  10   4 -11      568.87     -219.53    444.21 o 
  11   4 -11     6017.18     6757.95    412.81 o 
  12   4 -11    32324.27    31904.92    919.61 o 
  13   4 -11     6643.78     7190.37    448.95 o 
  14   4 -11    51362.60    51371.37    963.40 o 
  15   4 -11    19915.94    20887.39    725.39 o 
  16   4 -11    12255.76    12729.33    615.11 o 
  17   4 -11     1950.91     2011.35   1166.53 o 
   1   5 -11    16924.58    18615.80    466.69 o 
   2   5 -11   364771.75   404891.88   7882.08 o 
   3   5 -11    15642.27    15673.35    548.03 o 
   4   5 -11   147513.95   155346.31   3895.92 o 
   5   5 -11     2575.97     3109.82    294.17 o 
   6   5 -11    23657.07    24196.20    566.88 o 
   7   5 -11     4129.32     4896.19    349.86 o 
   8   5 -11      518.90      762.94    314.01 o 
   9   5 -11     1899.46     2715.37    647.40 o 
  10   5 -11     2621.62     3091.33    377.82 o 
  11   5 -11     4658.86     4710.66    425.39 o 
  12   5 -11    41333.18    40768.66    902.20 o 
  13   5 -11     6506.51     5801.63    471.25 o 
  14   5 -11    15050.23    16836.01    624.66 o 
  15   5 -11       27.69       42.09    691.61 o 
  16   5 -11     2788.34     2102.78    905.97 o 
   1   6 -11      449.23      -19.57    392.54 o 
   2   6 -11    22451.39    22183.12    808.04 o 
   3   6 -11      527.31      119.62    711.89 o 
   4   6 -11    12175.21    13202.92    456.03 o 
   5   6 -11      435.40     -117.83    603.58 o 
   6   6 -11   145959.98   147032.78   3874.46 o 
   7   6 -11       18.11     -473.62    473.62 o 
   8   6 -11    10654.54    10660.36    460.93 o 
   9   6 -11    25789.99    24254.57    644.25 o 
  10   6 -11     5425.33     5127.47    434.95 o 
  11   6 -11     1939.58     1958.22    620.11 o 
  12   6 -11    15419.39    14438.76    799.31 o 
  13   6 -11     3093.44     3528.51    444.18 o 
  14   6 -11    24330.25    24776.03    781.45 o 
  15   6 -11     9411.25     9954.88    633.16 o 
   1   7 -11     2096.32     2802.65    345.99 o 
   2   7 -11   128261.35   132431.08   2760.24 o 
   3   7 -11    35703.16    37885.63    748.76 o 
   4   7 -11    31050.76    31372.94    702.60 o 
   5   7 -11    28604.57    29405.02    699.88 o 
   6   7 -11     2241.93     2497.08    772.49 o 
   7   7 -11     1905.94     1668.07    622.33 o 
   8   7 -11    11165.28    11730.44    556.13 o 
   9   7 -11     1127.95     1214.50    618.41 o 
  10   7 -11     5186.11     6443.14    786.17 o 
  11   7 -11    17590.57    17147.14    740.71 o 
  12   7 -11     4980.46     4609.02    507.36 o 
  13   7 -11    12273.57    11963.23    630.37 o 
   1   8 -11    10398.80    11110.32    530.72 o 
   2   8 -11    15987.70    15005.27    611.25 o 
   3   8 -11    13280.89    13011.69   1084.59 o 
   4   8 -11     9686.81     9933.07    824.54 o 
   5   8 -11     6286.16     6529.07    532.14 o 
   6   8 -11   123950.03   127740.31   2376.70 o 
   7   8 -11     3209.32     3322.83    465.16 o 
   8   8 -11    22470.15    22056.57    708.42 o 
   9   8 -11    14973.92    14948.33    640.30 o 
  10   8 -11     4584.83     5305.47    502.36 o 
   1   9 -11     1319.61       53.00    934.10 o 
   2   9 -11    92314.68    93106.13   1832.86 o 
   3   9 -11     6450.17     6962.72    506.03 o 
   4   9 -11    11261.03    10731.37    612.97 o 
   5   9 -11     7332.17     7031.16    546.88 o 
   6   9 -11     3230.00     2875.64    982.62 o 
   7   9 -11     2598.22     2895.28    463.29 o 
   0   0 -10     7819.65     7287.54    268.33 o 
   2   0 -10   110970.83   115016.97   1630.66 o 
   4   0 -10     7714.21     8384.90    237.02 o 
   6   0 -10    72597.02    70417.55   2316.83 o 
   8   0 -10     8928.37     9222.47    322.50 o 
  10   0 -10    16778.63    15963.39    651.54 o 
  12   0 -10    12895.78    12508.12    576.32 o 
  14   0 -10    87541.85    83890.80   1643.48 o 
  16   0 -10    60083.96    57152.33   1043.55 o 
  18   0 -10    11872.32    11644.92    585.70 o 
   0   1 -10    18253.48    17401.27    380.53 o 
   1   1 -10    15885.35    15561.47    283.31 o 
   2   1 -10    60533.60    61289.08   1489.48 o 
   3   1 -10    20813.60    20929.78    355.13 o 
   4   1 -10     8718.87     9398.90    251.39 o 
   5   1 -10    25751.69    25113.02    428.84 o 
   6   1 -10    59243.24    60726.68    988.38 o 
   7   1 -10    11713.61    11553.57    344.01 o 
   8   1 -10    69432.88    71765.65   1407.94 o 
   9   1 -10    30242.54    30345.38    539.66 o 
  10   1 -10   316647.19   313514.66   3761.36 o 
  11   1 -10      393.61      262.42    565.60 o 
  12   1 -10    70353.57    70519.45   1182.45 o 
  13   1 -10      642.95      854.18    425.33 o 
  14   1 -10     9450.18     8938.06    447.88 o 
  15   1 -10     6297.53     6323.17    416.75 o 
  16   1 -10     6868.70     7208.89    463.14 o 
  17   1 -10     9136.51     8331.58    709.83 o 
  18   1 -10     5766.90     4803.17    503.92 o 
  19   1 -10     1251.83      810.28    524.00 o 
   0   2 -10     1448.41     1666.90    204.86 o 
   1   2 -10     2021.73     2164.06    184.22 o 
   2   2 -10   442416.88   480945.25  10349.82 o 
   3   2 -10    13421.93    14892.91    300.65 o 
   4   2 -10    45723.00    46916.27    828.63 o 
   5   2 -10     5358.38     5336.81    269.32 o 
   6   2 -10   209979.25   213395.78   3599.66 o 
   7   2 -10      247.69      609.88    279.54 o 
   8   2 -10    23246.32    23670.83    847.06 o 
   9   2 -10     4691.18     5171.79    322.82 o 
  10   2 -10     1829.69     1858.27    276.26 o 
  11   2 -10     4810.21     4467.92    336.24 o 
  12   2 -10     5176.80     5291.13    369.28 o 
  13   2 -10     1249.44     1375.54    304.80 o 
  14   2 -10    30436.30    30340.06    714.27 o 
  15   2 -10     3241.15     4393.52    585.65 o 
  16   2 -10    66608.68    64729.36   1106.55 o 
  17   2 -10     2184.25     2528.65    419.74 o 
  18   2 -10     3894.20     4601.84    507.33 o 
   0   3 -10    30089.52    30851.88   1745.10 o 
   1   3 -10     4917.91     5164.10    418.41 o 
   2   3 -10    28136.55    27510.59    928.07 o 
   3   3 -10      732.05      960.08    199.64 o 
   4   3 -10     1576.72     2436.09    262.24 o 
   5   3 -10    15487.77    15441.18    387.71 o 
   6   3 -10    26062.51    26953.24    900.22 o 
   7   3 -10     1849.40     2021.90    310.48 o 
   8   3 -10    47419.17    46993.58    831.43 o 
   9   3 -10     2767.19     3257.30    393.95 o 
  10   3 -10   207360.20   208218.64   3277.77 o 
  11   3 -10     3489.06     3802.53    439.25 o 
  12   3 -10    40744.60    41377.07    751.40 o 
  13   3 -10     5576.37     5574.73    399.17 o 
  14   3 -10     4381.77     5444.58    435.57 o 
  15   3 -10     2736.02     2653.91    415.71 o 
  16   3 -10      423.86      681.69    551.91 o 
  17   3 -10      266.68      341.76    454.96 o 
  18   3 -10     1906.99     1766.45    863.51 o 
   0   4 -10    22833.91    25488.52    706.65 o 
   1   4 -10    32696.53    34772.29    600.15 o 
   2   4 -10   147008.77   156555.00   3178.01 o 
   3   4 -10     5223.44     6157.88    390.26 o 
   4   4 -10    18441.18    19390.91    446.27 o 
   5   4 -10    16967.09    17778.50    441.75 o 
   6   4 -10   130602.12   133544.63   5587.29 o 
   7   4 -10    35685.61    35896.14    686.18 o 
   8   4 -10     6834.74     7251.87    373.93 o 
   9   4 -10    10403.72    10401.30    426.53 o 
  10   4 -10     2393.70     2871.89    494.01 o 
  11   4 -10    14497.97    13690.74    711.36 o 
  12   4 -10    10873.01    10235.79    483.52 o 
  13   4 -10     7316.47     7341.77    463.41 o 
  14   4 -10    34122.61    33844.91   1074.48 o 
  15   4 -10     2414.10     1857.76    433.71 o 
  16   4 -10    43000.11    45274.11    966.98 o 
  17   4 -10     2145.44     2171.89    654.22 o 
   0   5 -10    35486.60    36609.32   1115.85 o 
   1   5 -10     6217.87     6581.29    339.03 o 
   2   5 -10    50137.15    51968.73   2179.95 o 
   3   5 -10     3134.20     3054.01    294.64 o 
   4   5 -10    12881.64    12801.30    738.46 o 
   5   5 -10    10038.52     9247.32    495.32 o 
   6   5 -10    38905.68    38847.25   1178.25 o 
   7   5 -10     3492.55     3654.31    324.01 o 
   8   5 -10    40745.52    45855.61   1845.99 o 
   9   5 -10     5754.82     6517.11    387.19 o 
  10   5 -10   183274.63   193620.73   6150.97 o 
  11   5 -10    22784.73    22826.53    695.50 o 
  12   5 -10    40918.79    41388.38    837.70 o 
  13   5 -10     3587.62     3023.10    396.22 o 
  14   5 -10    10585.84    10918.92    591.87 o 
  15   5 -10      905.29      566.77    481.54 o 
  16   5 -10     9019.75     8802.08    565.07 o 
   0   6 -10    15495.47    17285.61    588.67 o 
   1   6 -10     5276.93     4924.42    346.77 o 
   2   6 -10    63091.43    66865.95   1198.33 o 
   3   6 -10     6128.69     6036.58    373.15 o 
   4   6 -10     3283.08     3749.78    343.23 o 
   5   6 -10     2814.30     2887.23    332.73 o 
   6   6 -10    30979.50    29897.87   1258.99 o 
   7   6 -10     5200.67     5341.03    365.06 o 
   8   6 -10    10564.10    10707.57    618.89 o 
   9   6 -10    12403.04    12368.82    505.24 o 
  10   6 -10     2763.21     2817.25    776.21 o 
  11   6 -10     1387.66     1194.47    354.41 o 
  12   6 -10     2534.98     2876.84    418.04 o 
  13   6 -10      691.14      395.45    496.22 o 
  14   6 -10    36804.88    35813.16   1224.48 o 
  15   6 -10     3658.41     3882.53    493.89 o 
   0   7 -10    20782.46    22445.79   1228.88 o 
   1   7 -10    12572.31    13476.01    507.32 o 
   2   7 -10     4886.38     5137.99    378.56 o 
   3   7 -10    10262.47    11123.55    479.02 o 
   4   7 -10     6324.96     7235.84    418.19 o 
   5   7 -10    20984.55    20378.56    611.26 o 
   6   7 -10    15003.75    15841.40    559.94 o 
   7   7 -10     4902.82     4746.52    424.21 o 
   8   7 -10    26293.87    26723.79    709.44 o 
   9   7 -10    15408.31    15791.93    602.30 o 
  10   7 -10   101353.98   103845.98   1702.02 o 
  11   7 -10     6659.41     6078.47    502.23 o 
  12   7 -10    14560.19    15960.59    638.16 o 
  13   7 -10     4440.44     3264.59    661.56 o 
   0   8 -10     2726.14     2937.43    440.05 o 
   1   8 -10    23582.60    22705.20    672.89 o 
   2   8 -10    87989.70    90446.73   1543.22 o 
   3   8 -10     2442.73     2186.98    393.26 o 
   4   8 -10    10905.02    10857.36    580.76 o 
   5   8 -10    11035.43    10896.71    529.51 o 
   6   8 -10    73002.53    71896.79   1469.68 o 
   7   8 -10    30344.17    29202.48    874.58 o 
   8   8 -10     7268.63     8223.17    958.56 o 
   9   8 -10      286.23      -89.11    680.12 o 
  10   8 -10     1727.18      574.58    659.93 o 
  11   8 -10     4007.94     3626.05    476.27 o 
   0   9 -10      328.13    -1053.63   1053.63 o 
   1   9 -10    11632.05    11894.50    580.55 o 
   2   9 -10    20381.27    20312.30    708.57 o 
   3   9 -10      101.55      289.75    824.04 o 
   4   9 -10     2527.45     3384.98    424.28 o 
   5   9 -10    15274.56    14038.75    630.43 o 
   6   9 -10     4408.63     4303.08    640.76 o 
   7   9 -10      342.25     -669.12    669.12 o 
   8   9 -10    16165.76    16402.67   1149.26 o 
   2   0  -9    21471.82    21854.96    367.30 o 
   4   0  -9    48338.16    46698.57   1228.55 o 
   6   0  -9   149780.75   144550.92   3044.06 o 
   8   0  -9    94550.25    96177.21   1309.93 o 
  10   0  -9    17362.67    18230.97    441.49 o 
  12   0  -9    22076.94    21468.81    536.52 o 
  14   0  -9    20345.72    20437.70   1013.01 o 
  16   0  -9    40778.66    38044.93    981.89 o 
  18   0  -9      204.91      112.20    608.57 o 
   1   1  -9    19793.71    22254.00    404.50 o 
   2   1  -9    81202.71    87497.12   2757.94 o 
   3   1  -9    19399.06    19399.60    329.23 o 
   4   1  -9    82491.54    87238.96   1282.39 o 
   5   1  -9    22834.48    22477.22    383.30 o 
   6   1  -9      676.63      515.32    200.29 o 
   7   1  -9    17777.14    17296.91    891.57 o 
   8   1  -9     3167.84     3480.04    258.70 o 
   9   1  -9      760.34      823.94    346.42 o 
  10   1  -9    21257.12    21353.63    494.05 o 
  11   1  -9     1567.81     1624.41    274.30 o 
  12   1  -9    24814.25    23524.21    563.89 o 
  13   1  -9     7591.14     7295.90    846.96 o 
  14   1  -9      411.95     -167.58    713.32 o 
  15   1  -9     8447.81     8282.25    457.83 o 
  16   1  -9     1226.21      829.90    884.87 o 
  17   1  -9     1070.53      619.93    522.92 o 
  18   1  -9    11839.74    11168.99    554.39 o 
  19   1  -9      215.92     -708.85    915.98 o 
   1   2  -9    17445.80    17906.44    844.01 o 
   2   2  -9    22428.52    21807.47    710.23 o 
   3   2  -9    15571.47    15491.44    830.43 o 
   4   2  -9    16841.20    16858.98    714.47 o 
   5   2  -9     6490.54     6841.25    526.70 o 
   6   2  -9    49132.76    52853.44    923.05 o 
   7   2  -9     7458.29     7049.80    305.75 o 
   8   2  -9   159230.48   164790.83   3166.32 o 
   9   2  -9     9942.83    10170.54    379.82 o 
  10   2  -9    14499.72    13657.90    655.67 o 
  11   2  -9     5088.45     5188.40    462.12 o 
  12   2  -9    18071.44    18500.06    522.88 o 
  13   2  -9     5379.30     5165.94    379.19 o 
  14   2  -9    23678.80    24120.67    644.25 o 
  15   2  -9     7809.66     8267.13    479.09 o 
  16   2  -9    55310.50    53686.19   2015.14 o 
  17   2  -9      910.27      246.35    478.04 o 
  18   2  -9     5375.63     6431.14    764.61 o 
  19   2  -9     1808.84    -1326.80   2446.76 o 
   1   3  -9    13302.42    13767.46    351.07 o 
   2   3  -9   115630.42   125493.19   1942.88 o 
   3   3  -9    15938.41    17163.39    358.80 o 
   4   3  -9     2131.11     2482.11    229.67 o 
   5   3  -9     1267.95     1604.49    435.97 o 
   6   3  -9    33033.17    34453.42    614.55 o 
   7   3  -9     1321.06     1339.06    504.29 o 
   8   3  -9     1922.62     2062.93    592.47 o 
   9   3  -9     4951.21     4687.87    339.36 o 
  10   3  -9    22694.47    22744.36    636.09 o 
  11   3  -9     7594.44     7525.56    520.82 o 
  12   3  -9    76343.11    74007.21   1237.77 o 
  13   3  -9     2130.53     1359.26    581.20 o 
  14   3  -9     4335.10     4151.50    415.39 o 
  15   3  -9     3207.23     3271.13    403.56 o 
  16   3  -9     6611.74     6801.22    715.41 o 
  17   3  -9      620.50      -95.65    499.35 o 
  18   3  -9     9346.54     9404.65    759.39 o 
   1   4  -9    22982.17    22458.51    851.12 o 
   2   4  -9     7236.38     8075.33    338.94 o 
   3   4  -9    23073.31    23255.03    566.49 o 
   4   4  -9    31113.54    31532.54    659.11 o 
   5   4  -9     1905.05     1980.03    258.07 o 
   6   4  -9    54482.91    56027.07    912.64 o 
   7   4  -9    34120.17    35772.93    664.45 o 
   8   4  -9    82646.53    86542.93   1670.24 o 
   9   4  -9     2593.94     2861.81    306.14 o 
  10   4  -9     3064.75     3166.16    333.90 o 
  11   4  -9     1544.20     1415.36    565.48 o 
  12   4  -9    11808.60    12247.15    500.10 o 
  13   4  -9     6854.82     7060.15    511.95 o 
  14   4  -9     9578.07     9579.08    561.51 o 
  15   4  -9      780.58      -30.62    728.40 o 
  16   4  -9    53257.23    52275.01   2570.09 o 
  17   4  -9     1386.64      738.94    641.40 o 
   1   5  -9    23271.22    25329.94    504.02 o 
   2   5  -9    36079.41    44234.23   4539.02 o 
   3   5  -9     9144.91     9466.97    375.84 o 
   4   5  -9    67751.10    72160.98   1341.38 o 
   5   5  -9     5524.44     5729.82    383.53 o 
   6   5  -9     2745.60     3277.01    302.65 o 
   7   5  -9     3584.42     4028.79    329.78 o 
   8   5  -9     9792.34    11079.32    587.39 o 
   9   5  -9     6438.99     6436.30    499.82 o 
  10   5  -9    12847.28    14066.73    678.28 o 
  11   5  -9     7078.79     6894.67    610.90 o 
  12   5  -9     7682.31     7747.09    491.85 o 
  13   5  -9     4060.73     4379.90    416.41 o 
  14   5  -9     3903.28     5220.63   1570.23 o 
  15   5  -9      741.95      498.11    409.86 o 
  16   5  -9     1918.41     1687.96    936.12 o 
   1   6  -9     9771.79     9627.69    406.87 o 
   2   6  -9     3598.06     4038.78    326.48 o 
   3   6  -9    27352.51    28338.34   1293.24 o 
   4   6  -9    22641.70    24195.56    583.41 o 
   5   6  -9     2017.34     2816.53    381.78 o 
   6   6  -9    41352.45    43306.68   1657.47 o 
   7   6  -9     8856.90     8887.34    433.23 o 
   8   6  -9    43776.46    46874.64    819.92 o 
   9   6  -9     8708.22     8731.43    458.93 o 
  10   6  -9     1476.46     2189.91    615.65 o 
  11   6  -9     4377.88     4251.00    404.08 o 
  12   6  -9     5708.21     6464.62    473.93 o 
  13   6  -9     6431.37     6694.68    494.64 o 
  14   6  -9    12369.08    13466.03    882.30 o 
  15   6  -9    10552.57    10286.30    609.90 o 
   1   7  -9     5193.74     5629.09    384.28 o 
   2   7  -9    33711.15    36346.11   1406.22 o 
   3   7  -9     8401.50     8575.56    441.21 o 
   4   7  -9     1797.76     1895.52    343.77 o 
   5   7  -9    20601.91    21144.09    794.73 o 
   6   7  -9    12050.85    13450.89    519.47 o 
   7   7  -9    11612.83    11302.06    512.52 o 
   8   7  -9      122.50     -110.24    442.93 o 
   9   7  -9     2610.03     3164.91    397.19 o 
  10   7  -9     4690.81     4711.28    986.60 o 
  11   7  -9     6844.34     6926.17    507.55 o 
  12   7  -9    24051.06    23072.63   1334.46 o 
  13   7  -9     4583.14     5767.92    501.80 o 
   1   8  -9       15.76      162.83    457.25 o 
   2   8  -9    11445.57    11168.83    533.99 o 
   3   8  -9    20048.26    21351.38    918.13 o 
   4   8  -9     6969.09     7181.02    457.67 o 
   5   8  -9     5935.13     5932.38    461.54 o 
   6   8  -9    13043.27    13315.75    638.48 o 
   7   8  -9     1539.16     1382.52    446.75 o 
   8   8  -9    42284.76    43163.95    949.85 o 
   9   8  -9    13305.34    12731.14    800.98 o 
  10   8  -9    13632.64    11902.74    603.12 o 
  11   8  -9     1675.10     1124.92    582.38 o 
   1   9  -9     6407.10     5861.47    513.34 o 
   2   9  -9    18911.71    18817.69    694.05 o 
   3   9  -9    13092.09    14055.00    619.73 o 
   4   9  -9     1574.98     1755.51    665.47 o 
   5   9  -9     2240.82     1828.04    456.28 o 
   6   9  -9      382.01      234.15    908.02 o 
   7   9  -9     9185.24     8886.84    580.07 o 
   8   9  -9     8788.09     9329.82    586.90 o 
   0   0  -8   127489.54   130741.89   1853.33 o 
   2   0  -8    15741.93    18199.33    714.59 o 
   4   0  -8    46168.98    44636.97    736.83 o 
   6   0  -8    28097.47    28931.23    671.69 o 
   8   0  -8    54131.54    52666.22   1532.57 o 
  10   0  -8     9270.18     8992.64    792.18 o 
  12   0  -8    17004.24    16890.32    495.51 o 
  14   0  -8    26664.39    25724.88   1162.38 o 
  16   0  -8   146527.05   139073.34   3953.78 o 
  18   0  -8    10285.86    10247.25    572.34 o 
   0   1  -8     2868.69     4289.17    529.89 o 
   1   1  -8    17278.11    16742.58    742.63 o 
   2   1  -8     1289.31     1803.81    157.71 o 
   3   1  -8     8057.58     7889.82    372.70 o 
   4   1  -8    37061.50    38172.31    660.11 o 
   5   1  -8    24736.61    23614.90    428.49 o 
   6   1  -8    22283.39    22098.41    779.62 o 
   7   1  -8     4911.68     4861.63    249.94 o 
   8   1  -8    31512.18    31541.06    521.78 o 
   9   1  -8    22106.90    22439.27    463.08 o 
  10   1  -8     7712.30     8140.90    359.15 o 
  11   1  -8     1846.59     2019.64    435.24 o 
  12   1  -8   197682.14   195911.27   3192.76 o 
  13   1  -8      741.59      575.88    356.70 o 
  14   1  -8      536.65     -415.12    474.67 o 
  15   1  -8    10506.69     9919.41    506.99 o 
  16   1  -8     5312.17     5451.97    689.99 o 
  17   1  -8     7180.32     7073.08    500.25 o 
  18   1  -8     4224.91     4082.67    472.75 o 
  19   1  -8     1855.04     1422.25    817.80 o 
   0   2  -8    53007.13    69084.37   1708.37 o 
   1   2  -8    11377.98    12236.13    253.84 o 
   2   2  -8    17995.04    18389.89    372.49 o 
   3   2  -8     9222.09     9741.04    384.74 o 
   4   2  -8     9377.55    10178.75    369.56 o 
   5   2  -8    12596.54    13114.97    323.11 o 
   6   2  -8    17397.28    17901.62    383.04 o 
   7   2  -8     3110.83     3393.92    244.28 o 
   8   2  -8     6113.94     6548.35    321.04 o 
   9   2  -8     8609.66     7795.90    354.95 o 
  10   2  -8       59.95      204.61    340.76 o 
  11   2  -8    11010.67    10618.66    570.18 o 
  12   2  -8     6954.23     6646.96    454.54 o 
  13   2  -8     2094.59     2063.15    331.17 o 
  14   2  -8     9280.63     9298.03    484.27 o 
  15   2  -8      458.90     -531.94    531.94 o 
  16   2  -8   140635.70   134351.13   2194.42 o 
  17   2  -8     1498.81     1243.21    488.39 o 
  18   2  -8     6426.48     6889.68    583.50 o 
  19   2  -8      938.89       94.39    837.54 o 
   0   3  -8    56617.96    57166.72   3561.34 o 
   1   3  -8     4290.19     4653.69    216.84 o 
   2   3  -8     1390.18      775.14    299.30 o 
   3   3  -8    11385.96    11434.32    323.29 o 
   4   3  -8    35966.98    35164.32    596.45 o 
   5   3  -8      765.42     1218.59    240.73 o 
   6   3  -8    28457.51    30054.01   1206.85 o 
   7   3  -8     6313.00     6154.61    308.77 o 
   8   3  -8    60917.68    61133.86   2105.67 o 
   9   3  -8    23092.22    23795.28   1075.51 o 
  10   3  -8     8739.19     9411.71    398.94 o 
  11   3  -8      236.54     -299.79    639.87 o 
  12   3  -8   219165.97   225735.92   3813.83 o 
  13   3  -8     5241.49     5199.98    402.93 o 
  14   3  -8    14770.33    13961.80    545.86 o 
  15   3  -8     1181.43      553.18    701.93 o 
  16   3  -8     4073.53     4080.78    484.20 o 
  17   3  -8      960.07     1639.99    677.55 o 
  18   3  -8    14826.80    15878.52    887.54 o 
   0   4  -8    25869.04    28896.45    711.98 o 
   1   4  -8     2820.06     3157.49    243.34 o 
   2   4  -8     4563.12     4719.57    269.24 o 
   3   4  -8     9719.91    11166.31    332.37 o 
   4   4  -8    17626.87    18336.56    423.02 o 
   5   4  -8    15821.51    16083.87    415.59 o 
   6   4  -8    23848.68    24592.85   1029.92 o 
   7   4  -8    13072.78    13697.13    433.69 o 
   8   4  -8     8309.79     8224.32    507.80 o 
   9   4  -8    20586.04    20879.65   1004.61 o 
  10   4  -8     2560.30     2324.73    554.68 o 
  11   4  -8     7628.54     7464.46    413.06 o 
  12   4  -8      895.44     1782.71    608.85 o 
  13   4  -8     4092.15     4987.00    390.33 o 
  14   4  -8    13999.13    13596.16    563.50 o 
  15   4  -8    10885.55    10949.99    973.77 o 
  16   4  -8   135171.92   130146.17   2157.26 o 
  17   4  -8     3833.51     3779.27    453.12 o 
   0   5  -8    17286.46    18722.28   1087.59 o 
   1   5  -8    14269.16    15153.23    738.16 o 
   2   5  -8     1062.57     1780.80    569.17 o 
   3   5  -8    18856.97    19377.54    501.19 o 
   4   5  -8     5959.88     6180.04    549.08 o 
   5   5  -8     4673.18     4881.69    401.49 o 
   6   5  -8    10997.33    11915.54    451.07 o 
   7   5  -8      976.78      689.14    438.75 o 
   8   5  -8    27497.78    28375.26   1021.18 o 
   9   5  -8    10151.00    10789.24    657.40 o 
  10   5  -8    13182.56    14161.95    727.33 o 
  11   5  -8     8927.59     9528.94    584.36 o 
  12   5  -8   100414.40    98947.89   1916.42 o 
  13   5  -8      425.06      500.91    596.93 o 
  14   5  -8     2193.37     2620.53    408.91 o 
  15   5  -8      294.02      -74.18    967.81 o 
  16   5  -8     7164.30     6568.01    531.29 o 
   0   6  -8    45481.23    47752.79   2607.00 o 
   1   6  -8    19913.25    22051.67    522.71 o 
   2   6  -8     2108.10     2932.82    661.15 o 
   3   6  -8     1738.02     2126.64    780.30 o 
   4   6  -8    11360.45    11481.72    452.09 o 
   5   6  -8    25511.49    25803.20    600.49 o 
   6   6  -8     2958.71     3160.20    352.42 o 
   7   6  -8     5368.08     5940.51    376.93 o 
   8   6  -8    18704.36    18557.36    570.82 o 
   9   6  -8    10623.90     9896.47    457.87 o 
  10   6  -8     5529.39     6039.51    567.42 o 
  11   6  -8    13153.79    13080.94    543.72 o 
  12   6  -8     7894.46     8120.96    507.47 o 
  13   6  -8     6156.74     6869.40    503.08 o 
  14   6  -8    10862.28    11048.26    594.37 o 
  15   6  -8      191.38      663.78    484.40 o 
   0   7  -8     4608.30     5482.97    456.09 o 
   1   7  -8    21905.67    21225.61    596.37 o 
   2   7  -8      846.96     1115.12    362.92 o 
   3   7  -8     7123.64     7186.32    409.56 o 
   4   7  -8    17730.31    18488.63    561.54 o 
   5   7  -8    17757.98    18158.60    651.74 o 
   6   7  -8    17451.32    18789.69    571.57 o 
   7   7  -8     8859.37     9583.48    505.63 o 
   8   7  -8    21674.69    22815.78    640.06 o 
   9   7  -8    10439.77     8823.62    498.50 o 
  10   7  -8     4389.70     5539.42    422.13 o 
  11   7  -8      799.99     1002.19    474.35 o 
  12   7  -8    87927.49    88288.40   1452.06 o 
  13   7  -8     3010.54      778.73    710.20 o 
  14   7  -8     3690.56     4266.07    511.71 o 
   0   8  -8     4012.50     4798.86    499.59 o 
   1   8  -8    20318.26    20768.50    620.31 o 
   2   8  -8    14553.60    14425.29    569.37 o 
   3   8  -8     4287.70     4701.67    403.20 o 
   4   8  -8     1238.44      170.16    436.28 o 
   5   8  -8     9766.44    10352.27    683.46 o 
   6   8  -8    10868.97    11589.37    548.19 o 
   7   8  -8     3531.42     4317.15    425.15 o 
   8   8  -8     1201.10      980.99    401.37 o 
   9   8  -8      521.70     -680.45    908.83 o 
  10   8  -8      340.99     1224.29    449.79 o 
  11   8  -8      649.70     -408.94    941.63 o 
   0   9  -8    13555.16    13691.43   1206.39 o 
   1   9  -8     7336.52     7709.18    520.64 o 
   2   9  -8     9517.19     8622.88    563.70 o 
   3   9  -8    21494.63    22126.70    743.91 o 
   4   9  -8     1796.22     1703.10    499.63 o 
   5   9  -8     3682.98     2968.64    438.20 o 
   6   9  -8     4287.15     4744.81    430.36 o 
   7   9  -8     4654.39     5387.39    504.30 o 
   8   9  -8     9289.33    10471.86    697.11 o 
   0  10  -8    11200.87    10875.39    714.75 o 
   1  10  -8     5913.38     4940.71    525.58 o 
   2  10  -8      330.14     -769.98    998.70 o 
   2   0  -7    30475.70    32297.01   1224.00 o 
   4   0  -7    33138.84    32286.47    602.12 o 
   6   0  -7   468155.84   463140.75   3471.90 o 
   8   0  -7    82575.23    83610.10   2242.62 o 
  10   0  -7    38260.70    38499.15    660.70 o 
  12   0  -7    63497.67    62948.84   1101.80 o 
  14   0  -7    70748.81    67339.13   1403.55 o 
  16   0  -7    55690.84    54580.58   1384.39 o 
  18   0  -7     5736.70     6320.49    842.77 o 
   1   1  -7     2879.24     3283.85    173.33 o 
   2   1  -7   212355.38   218738.33   3508.00 o 
   3   1  -7    10596.46     9959.98    233.51 o 
   4   1  -7     5188.82     7020.46    263.94 o 
   5   1  -7    11649.01    11325.70    329.86 o 
   6   1  -7    10981.11    11377.74    280.88 o 
   7   1  -7    21978.71    20919.76    401.06 o 
   8   1  -7     6976.06     7012.42    401.75 o 
   9   1  -7     3481.56     3274.57    266.15 o 
  10   1  -7     7628.48     7625.15    680.75 o 
  11   1  -7     5780.71     6237.10    344.23 o 
  12   1  -7    21330.07    20315.61    627.43 o 
  13   1  -7     7854.11     7743.77    401.84 o 
  14   1  -7      960.03     1220.88    432.83 o 
  15   1  -7     7887.14     8075.31    611.99 o 
  16   1  -7     2213.17     1339.43    605.07 o 
  17   1  -7     2602.06     2707.14    405.70 o 
  18   1  -7    38148.35    36359.70    920.42 o 
  19   1  -7       41.59      174.25    942.89 o 
   1   2  -7    11283.65    10389.82    250.03 o 
   2   2  -7    27354.14    25499.81   1239.44 o 
   3   2  -7    26527.13    26280.52   1005.81 o 
   4   2  -7    18869.15    18600.04    682.28 o 
   5   2  -7     3436.37     3681.94    314.82 o 
   6   2  -7   134073.77   135876.27   3697.20 o 
   7   2  -7    14432.97    14880.76    430.11 o 
   8   2  -7    27695.88    29587.69    502.60 o 
   9   2  -7      642.42      998.87    281.40 o 
  10   2  -7     7584.29     7311.95    351.27 o 
  11   2  -7     1773.09     2352.08    339.16 o 
  12   2  -7    17336.09    18720.67    518.47 o 
  13   2  -7     2965.31     3572.05    344.70 o 
  14   2  -7    55176.03    54659.26   1005.08 o 
  15   2  -7     8185.63     8796.74    466.70 o 
  16   2  -7    27896.42    25749.97    754.06 o 
  17   2  -7      604.63       95.77    762.58 o 
  18   2  -7       62.37      333.70    450.54 o 
  19   2  -7      921.15      576.44    513.35 o 
   1   3  -7     1892.30     2368.04    218.02 o 
   2   3  -7   513640.25   572038.38   5035.80 o 
   3   3  -7    23504.02    25128.39    458.71 o 
   4   3  -7    22651.48    23699.93    573.12 o 
   5   3  -7     5317.73     5295.04    274.32 o 
   6   3  -7    71066.83    70388.46   1947.46 o 
   7   3  -7     2981.21     3101.23    321.54 o 
   8   3  -7     4581.01     4117.25    299.87 o 
   9   3  -7      523.87      542.86    356.25 o 
  10   3  -7     2858.07     2730.26    322.03 o 
  11   3  -7     6438.05     6153.48    370.28 o 
  12   3  -7    24864.58    24550.06   1165.54 o 
  13   3  -7     2492.11     1904.13    406.83 o 
  14   3  -7     1887.64     2604.40    552.66 o 
  15   3  -7     2794.28     2295.82    854.94 o 
  16   3  -7     6049.43     6498.95    464.96 o 
  17   3  -7     2868.52     3591.25    589.61 o 
  18   3  -7    11928.48    11258.56    634.52 o 
   1   4  -7    12988.88    12278.05    353.99 o 
   2   4  -7     3985.72     4930.64    796.62 o 
   3   4  -7    23831.00    22950.11    462.10 o 
   4   4  -7     4441.49     4426.99    278.02 o 
   5   4  -7     5719.42     5455.06    303.91 o 
   6   4  -7   154891.80   156348.92   4112.94 o 
   7   4  -7     2441.01     2388.81    469.90 o 
   8   4  -7    37239.79    37927.66    695.91 o 
   9   4  -7     9007.84     9632.28    454.52 o 
  10   4  -7     5599.06     7493.22   1050.15 o 
  11   4  -7     2652.64     2935.83    663.28 o 
  12   4  -7    10063.24    10588.39    491.95 o 
  13   4  -7     1822.83     1359.72    359.26 o 
  14   4  -7    34195.88    34976.18   1215.94 o 
  15   4  -7     8617.44     8368.22    509.42 o 
  16   4  -7    27444.75    26219.92    984.33 o 
  17   4  -7      949.59      -98.57    978.83 o 
  18   4  -7      824.74       68.21    818.68 o 
   1   5  -7     8689.58     8472.11    341.67 o 
   2   5  -7   104713.25   112336.10   1531.89 o 
   3   5  -7    19036.80    19395.90    467.22 o 
   4   5  -7     4164.73     5177.08    306.51 o 
   5   5  -7     6695.46     6692.30    340.82 o 
   6   5  -7     3037.59     3388.57    434.39 o 
   7   5  -7    12168.32    12941.64    487.33 o 
   8   5  -7     3365.56     3407.36    335.03 o 
   9   5  -7      744.40     1017.47    526.72 o 
  10   5  -7     5493.34     6612.73    627.37 o 
  11   5  -7    13549.03    14476.18    532.38 o 
  12   5  -7    11353.25    11841.64    733.34 o 
  13   5  -7     4556.68     4674.62    576.56 o 
  14   5  -7     1389.97     1275.81    598.77 o 
  15   5  -7     1057.45      937.27    862.61 o 
  16   5  -7     3567.15     4712.40    735.69 o 
  17   5  -7      929.62     1253.61    563.55 o 
   1   6  -7    24328.25    24281.71    567.61 o 
   2   6  -7    16658.56    16374.87    494.72 o 
   3   6  -7    20059.74    20537.59    655.69 o 
   4   6  -7    11878.14    12516.85    444.01 o 
   5   6  -7      818.49      507.99    345.20 o 
   6   6  -7   133435.38   131460.27   3307.97 o 
   7   6  -7     9533.51     9772.46    658.52 o 
   8   6  -7    18595.38    19487.36    564.04 o 
   9   6  -7     6974.18     6982.57    416.80 o 
  10   6  -7     8981.75     9661.71    450.19 o 
  11   6  -7     2237.29     2326.51    543.26 o 
  12   6  -7    14775.34    14942.41    810.30 o 
  13   6  -7     6650.47     6499.77    511.92 o 
  14   6  -7    45157.52    45987.19    974.28 o 
  15   6  -7    18949.41    18695.52    823.45 o 
   1   7  -7     8149.30     9068.59    861.75 o 
   2   7  -7   114600.02   120284.26   1926.69 o 
   3   7  -7     5466.69     5416.34    361.13 o 
   4   7  -7     1864.84     1787.00   1229.40 o 
   5   7  -7     3613.30     3477.30    377.46 o 
   6   7  -7    21850.94    21791.56    629.21 o 
   7   7  -7     4014.05     5003.97    466.70 o 
   8   7  -7     5188.41     5285.97    446.87 o 
   9   7  -7     3334.79     3505.57    393.35 o 
  10   7  -7     4658.30     5026.53    447.37 o 
  11   7  -7     9094.06     9865.43   1335.64 o 
  12   7  -7    22785.57    22350.21    833.58 o 
  13   7  -7    10542.44    10483.45    583.21 o 
  14   7  -7     2716.42     2986.74    496.26 o 
   1   8  -7     3593.02     3760.77    817.72 o 
   2   8  -7     5018.86     4825.75    411.10 o 
   3   8  -7     4082.65     4258.75    399.87 o 
   4   8  -7     5972.92     6088.79    441.08 o 
   5   8  -7     2159.35     2255.91    512.72 o 
   6   8  -7    42041.30    41567.86    882.25 o 
   7   8  -7     7520.06     7748.08    672.74 o 
   8   8  -7     3031.21     3748.85    424.95 o 
   9   8  -7    13710.50    13158.11    755.76 o 
  10   8  -7      524.03      751.90    462.82 o 
  11   8  -7      168.83     -126.72    599.89 o 
  12   8  -7     8925.28     8539.63    615.13 o 
   1   9  -7     1122.82     1419.12    392.65 o 
   2   9  -7    79649.59    80952.41   1330.91 o 
   3   9  -7    40768.83    40518.55    895.92 o 
   4   9  -7     1291.13     1138.63    559.70 o 
   5   9  -7     9175.38     8532.50    552.20 o 
   6   9  -7     3164.48     2759.66    648.11 o 
   7   9  -7     4036.27     4444.49    594.72 o 
   8   9  -7     6386.02     6143.81    541.63 o 
   9   9  -7     1349.60     1300.15    487.60 o 
   1  10  -7     8345.61     7135.81    563.66 o 
   2  10  -7     2131.66     1844.66    478.85 o 
   3  10  -7     7760.80     7602.56    668.36 o 
   0   0  -6  1041781.25   917758.56   4506.63 o 
   2   0  -6   557850.44   525389.13   4882.25 o 
   4   0  -6    30108.99    29950.36    570.94 o 
   6   0  -6   365855.53   361188.06   2985.87 o 
   8   0  -6    23425.03    22242.40    953.83 o 
  10   0  -6     8771.66     8107.71    350.33 o 
  12   0  -6    12448.59    12045.05    676.15 o 
  14   0  -6    34511.21    32511.49   1811.45 o 
  16   0  -6    27554.32    26324.82    993.01 o 
  18   0  -6    13432.65    12185.06    627.54 o 
   0   1  -6    12743.79    11790.31   1043.25 o 
   1   1  -6    11942.96    10998.35    619.15 o 
   2   1  -6    75424.34    73419.02   3120.66 o 
   3   1  -6    25478.32    23913.78    700.77 o 
   4   1  -6    23732.01    22059.50    621.08 o 
   5   1  -6    44050.95    43078.74    828.16 o 
   6   1  -6    38639.25    38083.54   1346.80 o 
   7   1  -6     1296.89     1419.81    198.66 o 
   8   1  -6    71665.32    70111.30   1095.74 o 
   9   1  -6    15408.15    15401.66    393.34 o 
  10   1  -6   271114.78   272720.59   3322.04 o 
  11   1  -6     1087.39     1260.36    513.49 o 
  12   1  -6     4244.34     5004.26    350.17 o 
  13   1  -6     1459.95      815.09    381.98 o 
  14   1  -6     8037.62     8473.29    716.85 o 
  15   1  -6     7269.78     6721.51    445.73 o 
  16   1  -6     2515.07     1911.10    687.88 o 
  17   1  -6     1526.69     1460.65    905.52 o 
  18   1  -6     5606.58     5328.78    529.09 o 
  19   1  -6     2291.16     2050.35    551.71 o 
   0   2  -6    60762.79    67702.04   1402.53 o 
   1   2  -6     2049.19     2386.92    635.55 o 
   2   2  -6   234266.41   262709.38   4998.69 o 
   3   2  -6    31569.66    34972.04   1065.61 o 
   4   2  -6    20908.86    20533.80    695.79 o 
   5   2  -6      918.20     1028.45    167.67 o 
   6   2  -6   167783.25   163719.41   4762.13 o 
   7   2  -6    14252.89    14168.48    659.27 o 
   8   2  -6     5217.37     5301.02    591.67 o 
   9   2  -6    28305.97    27535.10   1325.73 o 
  10   2  -6      400.58      301.65    382.65 o 
  11   2  -6     8887.21     9456.23    396.26 o 
  12   2  -6     3033.17     2898.44    774.02 o 
  13   2  -6     1871.93     2307.77   1020.54 o 
  14   2  -6    37138.25    35670.46   2208.43 o 
  15   2  -6     1838.27     1605.07    716.42 o 
  16   2  -6     8727.48     8732.58    510.93 o 
  17   2  -6     2580.53     2769.96    656.85 o 
  18   2  -6     6213.21     6181.18    531.15 o 
  19   2  -6     1069.32      242.61    686.92 o 
   0   3  -6    18020.02    17079.41   1392.53 o 
   1   3  -6     4678.50     4661.51    210.86 o 
   2   3  -6    57361.13    53358.64   1381.83 o 
   3   3  -6    10760.60    10921.59    354.34 o 
   4   3  -6   101264.34    99919.33   3047.92 o 
   5   3  -6    16336.32    16203.82    422.86 o 
   6   3  -6    83051.98    85852.60   1883.26 o 
   7   3  -6     4098.95     4506.85    272.92 o 
   8   3  -6   108220.30   110575.59   1527.48 o 
   9   3  -6     5339.82     5701.53    317.03 o 
  10   3  -6   311816.09   319355.59   6748.24 o 
  11   3  -6     5997.43     5950.80    360.29 o 
  12   3  -6     2999.45     4079.88    344.83 o 
  13   3  -6     2869.62     2980.38    816.10 o 
  14   3  -6     6101.88     6149.97    424.12 o 
  15   3  -6     4995.46     5195.89    412.65 o 
  16   3  -6     8925.17     9041.55    518.26 o 
  17   3  -6     2196.73     2715.87    679.38 o 
  18   3  -6    19396.24    18565.74    747.07 o 
   0   4  -6   144170.83   157656.53   2684.03 o 
   1   4  -6    22444.22    24603.09    571.66 o 
   2   4  -6   160931.33   177434.30   2386.96 o 
   3   4  -6     9335.63     9827.23    361.23 o 
   4   4  -6    11547.24    12837.32   1183.88 o 
   5   4  -6     4412.01     4331.31    301.31 o 
   6   4  -6   107733.12   109217.42   2440.93 o 
   7   4  -6     4982.67     5141.16    311.63 o 
   8   4  -6    13002.48    13328.58    625.67 o 
   9   4  -6    14279.47    13386.01    560.30 o 
  10   4  -6      813.54     1155.18    468.87 o 
  11   4  -6     8183.27     9052.75    415.11 o 
  12   4  -6     8580.99     7840.26    449.83 o 
  13   4  -6     2511.41     2546.61    516.21 o 
  14   4  -6    38430.30    38088.67    824.66 o 
  15   4  -6     3947.21     3756.30    422.33 o 
  16   4  -6    12414.66    13528.24    614.03 o 
  17   4  -6     5014.74     4894.91    474.34 o 
  18   4  -6     2238.09     2435.34    437.17 o 
   0   5  -6    28225.04    27454.32   1967.30 o 
   1   5  -6    12248.26    12508.32    566.48 o 
   2   5  -6    36832.05    36071.46    656.94 o 
   3   5  -6     8069.53     7727.42    351.23 o 
   4   5  -6     5587.53     6226.15    620.62 o 
   5   5  -6    17862.61    18317.97    806.57 o 
   6   5  -6    31623.29    32781.74    703.42 o 
   7   5  -6      350.32     -289.73    421.27 o 
   8   5  -6    29329.91    30916.64    951.42 o 
   9   5  -6     4042.20     3969.59    345.75 o 
  10   5  -6   191393.31   195171.94   2666.56 o 
  11   5  -6    13242.43    12616.83    517.44 o 
  12   5  -6     3965.81     4671.04    626.20 o 
  13   5  -6     4933.23     5186.48    423.54 o 
  14   5  -6    13508.86    13551.47    564.94 o 
  15   5  -6     1613.82     2564.57    414.22 o 
  16   5  -6     2701.57     2890.84    452.42 o 
  17   5  -6     6652.61     6478.79    536.40 o 
   0   6  -6   194865.11   206717.39   4728.91 o 
   1   6  -6    15329.89    16936.33    754.87 o 
   2   6  -6   171676.22   187582.19   3022.09 o 
   3   6  -6     6241.62     7192.86    370.34 o 
   4   6  -6    19789.30    20998.36    534.22 o 
   5   6  -6     4545.34     4939.13    342.46 o 
   6   6  -6   134787.22   134238.70   2026.29 o 
   7   6  -6    30999.30    31224.79    787.66 o 
   8   6  -6    12766.04    11551.74    491.25 o 
   9   6  -6    25086.76    25283.53    644.66 o 
  10   6  -6     2378.91     2529.82    357.49 o 
  11   6  -6     5134.32     4671.87    409.13 o 
  12   6  -6     4535.49     3767.40    590.67 o 
  13   6  -6     1617.25      558.37    497.92 o 
  14   6  -6     9449.28     9257.57    580.55 o 
  15   6  -6     1486.48      829.34    511.81 o 
  16   6  -6    14938.71    15798.50   1015.04 o 
   0   7  -6     7009.08     8034.93    546.70 o 
   1   7  -6       49.45     -416.04    535.16 o 
   2   7  -6    27532.15    26479.86    640.32 o 
   3   7  -6     5219.94     5408.56    387.79 o 
   4   7  -6    38987.22    39737.84    773.47 o 
   5   7  -6     5365.81     5639.50    514.94 o 
   6   7  -6    12201.28    12668.81    554.58 o 
   7   7  -6     3983.82     3714.21   1330.93 o 
   8   7  -6    24019.13    24462.34    668.37 o 
   9   7  -6     1519.05     1459.07    446.53 o 
  10   7  -6   125631.98   123413.02   4229.31 o 
  11   7  -6    19151.61    18146.90    661.18 o 
  12   7  -6     1118.21      558.02    660.38 o 
  13   7  -6     6138.02     6333.26    772.43 o 
  14   7  -6     3158.34     3777.20    486.36 o 
   0   8  -6     5029.56     5464.62    462.64 o 
   1   8  -6    10636.59     9734.84    620.69 o 
   2   8  -6    46923.07    46426.09    860.53 o 
   3   8  -6     1172.37      981.97    418.72 o 
   4   8  -6    11195.51    11344.01    515.40 o 
   5   8  -6     2278.40     2772.90    870.40 o 
   6   8  -6    37249.08    34452.02   1075.32 o 
   7   8  -6    29294.61    27478.38    878.83 o 
   8   8  -6     3456.25     4145.86    434.69 o 
   9   8  -6     1325.21    -1037.27   1164.03 o 
  10   8  -6      664.95       -8.51   1256.39 o 
  11   8  -6      122.26     -276.04   1041.50 o 
  12   8  -6     2204.53     2006.15    565.60 o 
   0   9  -6    12886.77    11598.91    698.68 o 
   1   9  -6     7104.42     6823.15    564.34 o 
   2   9  -6    12275.75    11597.52    577.52 o 
   3   9  -6     5230.48     4896.89    497.49 o 
   4   9  -6     9399.44     8896.75   1137.05 o 
   5   9  -6    25259.70    24699.30    919.73 o 
   6   9  -6     8107.33     7811.80    522.34 o 
   7   9  -6     3764.71     4182.33   1451.16 o 
   8   9  -6    14896.62    15094.93   1253.71 o 
   9   9  -6     3796.74     2714.88    544.09 o 
   0  10  -6    53328.36    54097.39   1391.32 o 
   1  10  -6    13539.32    12643.14    708.88 o 
   2  10  -6    44513.46    44021.73   1653.02 o 
   3  10  -6     8036.72     7921.75    600.06 o 
   4  10  -6     2567.67     2088.31    649.58 o 
   2   0  -5    53481.73    49821.70    845.15 o 
   4   0  -5    26516.28    25941.92    432.73 o 
   6   0  -5   190297.91   192946.41   2181.31 o 
   8   0  -5   199430.86   196912.02   2466.83 o 
  10   0  -5    72242.40    71582.84   1219.00 o 
  12   0  -5    71273.81    71756.75   1219.54 o 
  14   0  -5    43904.82    43831.75   1275.76 o 
  16   0  -5    27634.18    26584.79    747.43 o 
  18   0  -5      588.33      291.81    663.99 o 
   1   1  -5     2447.49     2999.75    156.85 o 
   2   1  -5   723120.25   807678.38  15393.07 o 
   3   1  -5    49491.50    49927.02    673.13 o 
   4   1  -5   166199.34   163466.70   2747.11 o 
   5   1  -5     1404.43     1942.92    171.49 o 
   6   1  -5    16620.10    15810.51    993.29 o 
   7   1  -5    24461.78    21705.88    429.32 o 
   8   1  -5    10107.20     9436.70    536.76 o 
   9   1  -5     2946.94     2970.32    268.20 o 
  10   1  -5    12918.58    13063.96    415.06 o 
  11   1  -5    12576.36    12271.33    435.32 o 
  12   1  -5    37991.00    34637.79   1316.15 o 
  13   1  -5     3801.24     3881.23    340.16 o 
  14   1  -5    21550.24    20794.54    805.58 o 
  15   1  -5     7697.89     8089.39    723.65 o 
  16   1  -5    18236.92    18691.41    760.37 o 
  17   1  -5     1465.38     1542.83    945.51 o 
  18   1  -5     3574.16     4004.37    844.31 o 
  19   1  -5      170.86      301.23    474.16 o 
   1   2  -5    18293.49    16769.23    533.92 o 
   2   2  -5    11679.24    10591.01    382.25 o 
   3   2  -5    10290.60     9438.68    316.58 o 
   4   2  -5    18548.44    18797.16    668.55 o 
   5   2  -5     7835.74     7826.24    245.36 o 
   6   2  -5   483388.88   500960.81  11957.37 o 
   7   2  -5     3673.41     3964.17    301.41 o 
   8   2  -5   145852.33   152792.59   2467.58 o 
   9   2  -5     3861.78     3933.93    291.21 o 
  10   2  -5    10168.29    10360.81    388.67 o 
  11   2  -5     1152.25      674.34    332.03 o 
  12   2  -5    44262.58    45645.21    798.93 o 
  13   2  -5     2171.27     2226.20    312.78 o 
  14   2  -5    24639.90    25188.99    778.65 o 
  15   2  -5     1067.91      835.76    348.47 o 
  16   2  -5    29270.36    27790.05    804.49 o 
  17   2  -5      515.51      673.28    540.25 o 
  18   2  -5     1878.78     1439.84    518.03 o 
  19   2  -5     2579.58     2795.44    592.07 o 
   1   3  -5     1062.46     1453.82    178.97 o 
   2   3  -5   186219.55   203733.02   2236.59 o 
   3   3  -5     3133.38     3825.07    196.13 o 
   4   3  -5   330642.84   348819.56   3216.60 o 
   5   3  -5    14917.00    15014.98    358.30 o 
   6   3  -5     7782.06     7802.14    313.00 o 
   7   3  -5      917.50      938.44    312.75 o 
   8   3  -5    16537.96    15623.91    683.67 o 
   9   3  -5     1812.58     1270.21    682.84 o 
  10   3  -5    11729.11    12207.94    490.87 o 
  11   3  -5      289.68     -227.72    672.71 o 
  12   3  -5     2250.26     2543.38    322.30 o 
  13   3  -5     1968.52     1514.59    433.10 o 
  14   3  -5    18132.15    18841.88    598.74 o 
  15   3  -5     2685.26     3194.87    366.34 o 
  16   3  -5     8177.08     9083.50    495.76 o 
  17   3  -5     3597.27     4706.94    449.63 o 
  18   3  -5     7378.79     7904.14    553.05 o 
  19   3  -5      694.02     1140.59    462.11 o 
   1   4  -5    21150.13    21714.29    415.64 o 
   2   4  -5    20820.01    21045.47    557.25 o 
   3   4  -5    63423.29    62080.52   1096.36 o 
   4   4  -5    16865.93    17179.98    455.12 o 
   5   4  -5     8143.09     8696.30    321.93 o 
   6   4  -5   182769.91   191161.83   2805.62 o 
   7   4  -5      354.58      562.66    419.88 o 
   8   4  -5   121510.91   128292.08   1729.90 o 
   9   4  -5    10701.28    11168.55    410.75 o 
  10   4  -5    15967.78    18503.92    489.47 o 
  11   4  -5     7058.39     7161.38    403.11 o 
  12   4  -5    32474.77    33023.00    694.35 o 
  13   4  -5    19258.51    19844.50    587.19 o 
  14   4  -5    33500.88    34877.12    848.92 o 
  15   4  -5     8484.44     8025.43    494.92 o 
  16   4  -5    12669.34    11974.72    593.44 o 
  17   4  -5     2658.73     1768.28    467.34 o 
  18   4  -5     1270.00     1444.15    525.64 o 
   1   5  -5    19445.15    20106.67    456.10 o 
   2   5  -5   392560.00   424155.97   5970.28 o 
   3   5  -5     4528.56     4657.78    386.51 o 
   4   5  -5    66467.13    67040.37   1241.39 o 
   5   5  -5    21762.59    22451.09    503.79 o 
   6   5  -5    27879.15    27975.40    657.40 o 
   7   5  -5     5613.06     5960.06    341.00 o 
   8   5  -5     5991.75     6160.18    336.89 o 
   9   5  -5      852.39      433.02    540.82 o 
  10   5  -5     8052.48     8131.95    437.74 o 
  11   5  -5     2529.39     2491.28    365.68 o 
  12   5  -5    41760.91    41081.08    834.82 o 
  13   5  -5     4404.66     4838.29   1134.65 o 
  14   5  -5    13065.01    13000.43    762.07 o 
  15   5  -5     5521.24     6372.93    545.52 o 
  16   5  -5    18817.10    20860.16    722.05 o 
  17   5  -5      423.92     -630.41    630.41 o 
   1   6  -5    16762.48    16672.93    472.27 o 
   2   6  -5     9250.31     9423.23    397.48 o 
   3   6  -5     3461.78     3306.53    318.06 o 
   4   6  -5     5495.77     5842.86    456.97 o 
   5   6  -5     1209.39      593.28    413.78 o 
   6   6  -5   119984.68   123001.97   1936.38 o 
   7   6  -5    11362.39    11525.30    462.22 o 
   8   6  -5   103012.52   107297.43   3537.10 o 
   9   6  -5    12277.18    12902.41    838.76 o 
  10   6  -5    15039.82    16885.55    547.94 o 
  11   6  -5     2115.92     1985.37    373.22 o 
  12   6  -5    31647.29    32326.42    758.78 o 
  13   6  -5    10917.63    10847.09    548.13 o 
  14   6  -5    10657.16    11270.97    690.62 o 
  15   6  -5     3974.64     3357.48   1035.95 o 
  16   6  -5    20246.00    18193.26   1343.88 o 
   1   7  -5    12632.46    13069.00    452.80 o 
   2   7  -5   105678.33   109254.46   1815.74 o 
   3   7  -5    16199.82    17486.81    528.12 o 
   4   7  -5    83961.83    82968.48   1638.77 o 
   5   7  -5    10640.51     9672.72    701.87 o 
   6   7  -5     1027.56     1526.34    330.52 o 
   7   7  -5    15951.36    17410.00    572.07 o 
   8   7  -5    15424.25    15139.07    567.64 o 
   9   7  -5    12541.50    12388.37    550.77 o 
  10   7  -5     6550.50     5492.91    491.60 o 
  11   7  -5    21170.49    21011.75    709.49 o 
  12   7  -5     4487.69     4511.30    880.18 o 
  13   7  -5     1157.66      982.86    973.24 o 
  14   7  -5    16361.24    16617.42   1175.00 o 
   1   8  -5     4136.29     3676.08    493.43 o 
   2   8  -5     3204.87     2921.15    568.45 o 
   3   8  -5    19503.22    18283.83    605.71 o 
   4   8  -5    13943.78    13845.25    548.42 o 
   5   8  -5     2259.37     2810.04    373.72 o 
   6   8  -5   116164.10   111884.73   2602.91 o 
   7   8  -5     8478.19     9054.35    582.65 o 
   8   8  -5    41417.41    42636.33    894.37 o 
   9   8  -5     6710.75     5330.16    512.71 o 
  10   8  -5     4384.86     4148.99    477.75 o 
  11   8  -5     2007.49     1139.60    463.24 o 
  12   8  -5    22052.38    21631.40    753.36 o 
   1   9  -5    14914.76    13454.63    600.91 o 
   2   9  -5    60021.72    59517.47   1462.53 o 
   3   9  -5     2411.26     2520.56    752.26 o 
   4   9  -5    65722.90    61761.93   1133.86 o 
   5   9  -5    26269.48    24568.37    867.18 o 
   6   9  -5     2163.26     3712.76   1407.43 o 
   7   9  -5       80.70     -177.83   1165.92 o 
   8   9  -5     4046.32     4608.46    756.81 o 
   9   9  -5     6698.91     6755.17    534.12 o 
   1  10  -5      918.64     1011.14    473.46 o 
   2  10  -5     8062.41     8105.76    536.74 o 
   3  10  -5    13924.18    13793.73    641.72 o 
   4  10  -5     2728.61     2561.99    514.97 o 
   0   0  -4   141211.67   147929.05   1833.35 o 
   2   0  -4    27612.73    28694.70    449.71 o 
   4   0  -4    10462.82    10095.52    223.31 o 
   6   0  -4    11555.09    11180.40    301.99 o 
   8   0  -4      520.23      669.81    325.14 o 
  10   0  -4      458.40      573.84    439.25 o 
  12   0  -4     6586.54     7284.69    651.23 o 
  14   0  -4    12930.85    12949.11    528.81 o 
  16   0  -4    71545.94    72244.33   1270.63 o 
  18   0  -4    37104.75    39434.25   1693.07 o 
  20   0  -4    45492.99    46278.64   1028.60 o 
   0   1  -4    11824.67     9260.60    633.20 o 
   1   1  -4    15682.82    12435.41    986.82 o 
   2   1  -4    30191.65    23803.51   2322.39 o 
   3   1  -4    62777.75    54188.89   2428.07 o 
   4   1  -4   132881.52   121220.60   6043.20 o 
   5   1  -4    25006.60    22901.09    669.89 o 
   6   1  -4    51760.11    52430.53   1325.26 o 
   7   1  -4     3372.20     3307.25    400.51 o 
   8   1  -4    11857.99    12016.26    483.01 o 
   9   1  -4    20031.32    19038.74    436.86 o 
  10   1  -4    51908.74    50015.31    947.04 o 
  11   1  -4     2025.13     1673.61    297.78 o 
  12   1  -4   189859.27   189621.23   3073.96 o 
  13   1  -4     2577.81     2556.02    570.75 o 
  14   1  -4    39660.80    39907.04   1250.57 o 
  15   1  -4    14093.84    13209.89    536.58 o 
  16   1  -4     7789.17     7920.79    600.17 o 
  17   1  -4      962.04     1319.59    424.64 o 
  18   1  -4    25527.81    25030.68    954.07 o 
  19   1  -4     3404.48     4682.56    497.55 o 
   0   2  -4   767911.56   793650.00  16750.56 o 
   1   2  -4     6500.27     7636.31    208.47 o 
   2   2  -4    56918.15    64853.69    961.55 o 
   3   2  -4    11263.78    12624.90    344.74 o 
   4   2  -4    10275.59    12647.94    418.35 o 
   5   2  -4     1253.37      956.63    393.15 o 
   6   2  -4    66374.44    63343.54   2051.19 o 
   7   2  -4     1923.96     2682.79    534.43 o 
   8   2  -4    46976.39    43413.25   1191.75 o 
   9   2  -4    13280.78    13336.14    482.42 o 
  10   2  -4    17535.10    16935.13    592.04 o 
  11   2  -4     1811.73     2401.61    291.88 o 
  12   2  -4    10279.82    10578.05    421.47 o 
  13   2  -4     1279.94      406.82    664.73 o 
  14   2  -4    19163.36    19364.88    780.66 o 
  15   2  -4     1958.87     2407.44    340.67 o 
  16   2  -4    48201.11    47182.60    905.13 o 
  17   2  -4     3604.99     3267.70    442.61 o 
  18   2  -4    45217.41    43961.32   2116.72 o 
  19   2  -4     1427.14     1179.81    547.13 o 
   0   3  -4    13406.87    11994.45    369.94 o 
   1   3  -4     4509.56     4349.22    447.75 o 
   2   3  -4    13748.87    12724.48    725.01 o 
   3   3  -4     2002.67     2239.83    193.28 o 
   4   3  -4    56339.76    52940.10   1828.36 o 
   5   3  -4    13158.63    12285.23    340.48 o 
   6   3  -4    39533.66    38303.13    669.56 o 
   7   3  -4     2923.92     2895.83    246.32 o 
   8   3  -4    23646.97    24018.79    767.68 o 
   9   3  -4     2290.45     2399.15    263.47 o 
  10   3  -4    13950.79    15300.76    447.51 o 
  11   3  -4     1219.38     1432.01    565.83 o 
  12   3  -4    89721.60    90177.11   1613.13 o 
  13   3  -4      688.63      754.55    356.32 o 
  14   3  -4    43446.68    43868.20    812.62 o 
  15   3  -4     2957.48     3283.52    381.51 o 
  16   3  -4    12515.22    12330.63    920.17 o 
  17   3  -4     4910.28     4536.51    484.78 o 
  18   3  -4     8281.61     7719.76    579.18 o 
  19   3  -4     1461.40     2247.75    864.32 o 
   0   4  -4   254460.94   273973.63   3496.73 o 
   1   4  -4    38723.29    43307.03    826.93 o 
   2   4  -4    38073.09    43548.32   1018.74 o 
   3   4  -4     3532.50     3739.12    246.97 o 
   4   4  -4     9937.78    10153.33    321.10 o 
   5   4  -4    11921.83    12561.02    369.25 o 
   6   4  -4    35756.43    34865.97    647.17 o 
   7   4  -4     2842.87     2893.10    960.19 o 
   8   4  -4    28789.67    26070.07    682.45 o 
   9   4  -4    63748.51    63827.52   1025.52 o 
  10   4  -4     4888.64     5065.52    369.25 o 
  11   4  -4    15092.64    14935.18    486.39 o 
  12   4  -4    10511.60     9915.30    456.21 o 
  13   4  -4     4228.63     4472.08    387.59 o 
  14   4  -4     6030.10     6071.96    457.97 o 
  15   4  -4     2040.95     1242.34    760.94 o 
  16   4  -4    33298.14    33206.31   1420.57 o 
  17   4  -4     2374.64     2676.25    430.33 o 
  18   4  -4    31272.42    32664.17    857.75 o 
   0   5  -4    30314.66    29569.58    670.38 o 
   1   5  -4     1389.14     1527.03    252.90 o 
   2   5  -4    12982.82    13705.37    424.24 o 
   3   5  -4     3751.00     3520.13    321.17 o 
   4   5  -4   109307.95   111763.77   2514.56 o 
   5   5  -4    10984.25    11033.47    392.59 o 
   6   5  -4    38187.00    38892.20    679.23 o 
   7   5  -4    12215.06    11927.62    429.93 o 
   8   5  -4     8520.25     9466.20    397.03 o 
   9   5  -4     9344.10     9425.35    483.49 o 
  10   5  -4    24222.99    27322.14    732.09 o 
  11   5  -4     3324.85     2995.67    604.42 o 
  12   5  -4   121438.20   122622.40   3656.05 o 
  13   5  -4    10384.39    11058.11    514.02 o 
  14   5  -4    30978.15    30651.99    777.79 o 
  15   5  -4      590.17      432.21    597.41 o 
  16   5  -4     6896.21     6902.22    618.28 o 
  17   5  -4     6573.06     7410.86    564.35 o 
   0   6  -4   120322.86   123979.44   2399.91 o 
   1   6  -4     4545.36     4583.12    332.06 o 
   2   6  -4     1219.30     1722.39    302.12 o 
   3   6  -4     1442.44     1960.25    730.64 o 
   4   6  -4     1220.29      616.52    414.10 o 
   5   6  -4     5881.00     5305.99    343.74 o 
   6   6  -4     9527.79     8792.68    423.48 o 
   7   6  -4      484.26     1224.14    283.65 o 
   8   6  -4     1435.63     1847.00    579.62 o 
   9   6  -4    11120.01    10511.78    545.81 o 
  10   6  -4     1962.04     1993.62    533.32 o 
  11   6  -4      120.93     -425.91    425.91 o 
  12   6  -4     4337.00     5016.64    403.33 o 
  13   6  -4     3509.01     3038.48    405.03 o 
  14   6  -4     8274.68     8115.09    569.86 o 
  15   6  -4    10558.73    10746.09    600.53 o 
  16   6  -4    42799.75    44655.72   1549.27 o 
   0   7  -4     8819.32     8776.36    511.83 o 
   1   7  -4    10168.98    10614.70    445.15 o 
   2   7  -4     8796.01     9409.49    762.56 o 
   3   7  -4    37337.73    37021.07    734.91 o 
   4   7  -4    25701.43    24912.70    629.90 o 
   5   7  -4     2256.93     3420.49    330.54 o 
   6   7  -4     2173.89     2244.76    338.25 o 
   7   7  -4     1886.03     2482.40    344.11 o 
   8   7  -4     5278.80     6063.26    434.61 o 
   9   7  -4    13230.66    12798.29   1023.70 o 
  10   7  -4    12745.50    13649.98    579.44 o 
  11   7  -4    14485.46    14299.32    641.03 o 
  12   7  -4    52203.13    52869.09   2899.41 o 
  13   7  -4     4855.28     5766.84    500.13 o 
  14   7  -4    20966.93    20953.33    779.25 o 
   0   8  -4   190326.78   198687.41   3176.61 o 
   1   8  -4     5927.53     5825.48    452.83 o 
   2   8  -4    15017.26    16270.87    561.74 o 
   3   8  -4     7192.86     6695.62    449.78 o 
   4   8  -4     2485.01     3890.24    917.33 o 
   5   8  -4    29069.95    28795.09    925.12 o 
   6   8  -4    20423.71    18951.57    700.36 o 
   7   8  -4     3287.54     3714.42   1230.27 o 
   8   8  -4    29052.04    27735.65    781.65 o 
   9   8  -4    16901.35    17052.99    673.27 o 
  10   8  -4     8719.04     7347.98    576.83 o 
  11   8  -4     5955.62     5549.02    506.04 o 
  12   8  -4     2184.92     1578.77    457.08 o 
   0   9  -4     5605.37     5646.72    676.98 o 
   1   9  -4     8937.04     8122.62    535.74 o 
   2   9  -4     9748.35     9779.59    709.89 o 
   3   9  -4     3311.72     2877.05    448.35 o 
   4   9  -4    32363.12    31309.50    818.73 o 
   5   9  -4     8392.30     7745.08    730.61 o 
   6   9  -4     7478.19     8179.94    516.93 o 
   7   9  -4     5647.08     5174.86    596.53 o 
   8   9  -4     5855.77     5628.40    493.13 o 
   9   9  -4     1202.96      568.07    457.42 o 
   0  10  -4    23453.76    23432.75    913.50 o 
   1  10  -4    24232.79    24430.09    799.85 o 
   2  10  -4     1789.86      429.62    668.91 o 
   3  10  -4     2043.13     2541.69    557.46 o 
   4  10  -4     5308.04     4688.04    511.58 o 
   2   0  -3    10050.74     9973.49    183.27 o 
   4   0  -3    55416.30    52251.53   1627.04 o 
   6   0  -3     9314.79    11041.80    251.18 o 
   8   0  -3    72519.73    70869.63   1162.51 o 
  10   0  -3    52764.11    51893.79    926.07 o 
  12   0  -3    36135.58    35505.68    789.00 o 
  14   0  -3    58387.27    56722.05    928.85 o 
  16   0  -3    14979.65    14878.35    608.25 o 
  18   0  -3      338.12      434.63    604.20 o 
  20   0  -3      219.98     -787.94   1063.32 o 
   1   1  -3      969.95     1159.40    237.99 o 
   2   1  -3     5291.09     7451.57    444.51 o 
   3   1  -3    67212.24    68475.93   1047.31 o 
   4   1  -3    25636.54    23707.56    888.39 o 
   5   1  -3      874.27      749.70    289.28 o 
   6   1  -3    93831.44    86415.24   3101.27 o 
   7   1  -3    24794.12    21881.56   1306.16 o 
   8   1  -3     9076.06     8462.41    436.12 o 
   9   1  -3     8565.56     7449.14    368.87 o 
  10   1  -3    17826.03    16277.84    444.24 o 
  11   1  -3     2843.37     2584.09    536.53 o 
  12   1  -3    18032.07    16900.38   1066.11 o 
  13   1  -3     3580.69     3175.45    339.50 o 
  14   1  -3    51478.42    50014.34    871.23 o 
  15   1  -3    15953.87    15208.06    674.07 o 
  16   1  -3     1453.44     1837.86    560.09 o 
  17   1  -3     2084.79     1433.74    389.39 o 
  18   1  -3    83382.05    82933.20   2366.93 o 
  19   1  -3      394.19      -34.56    568.13 o 
   1   2  -3     5088.91     3896.07    202.51 o 
   2   2  -3     2518.34     2585.44    182.38 o 
   3   2  -3    23848.22    20036.09    537.57 o 
   4   2  -3     1003.64      870.77    202.47 o 
   5   2  -3     7136.57     6833.66    280.16 o 
   6   2  -3    14783.26    15342.20    487.12 o 
   7   2  -3     2824.99     3439.60    238.64 o 
   8   2  -3    78916.70    81460.23   1208.63 o 
   9   2  -3     6194.84     6144.12    311.44 o 
  10   2  -3   290403.50   308930.91   3566.75 o 
  11   2  -3     3074.44     3521.59    465.74 o 
  12   2  -3    32114.74    33968.55    632.51 o 
  13   2  -3    11089.17    10482.74    594.15 o 
  14   2  -3    47389.08    48405.16    847.98 o 
  15   2  -3     2149.61     1715.00    352.46 o 
  16   2  -3    22577.30    22173.94    829.19 o 
  17   2  -3     1209.05      650.13    488.86 o 
  18   2  -3      490.17      177.84    495.11 o 
  19   2  -3      790.03      821.58    599.86 o 
   1   3  -3     6224.19     7018.06    217.15 o 
   2   3  -3     2844.97     3715.81    251.72 o 
   3   3  -3      474.64      678.65    271.21 o 
   4   3  -3    18163.39    19612.65    350.43 o 
   5   3  -3     3029.56     2801.47    204.86 o 
   6   3  -3     1392.38     2396.84    235.54 o 
   7   3  -3    26219.14    26016.11    503.66 o 
   8   3  -3     4042.62     4134.17    292.11 o 
   9   3  -3     6366.66     5756.32    326.54 o 
  10   3  -3    12845.04    12842.91    529.47 o 
  11   3  -3     1103.93      289.43    411.49 o 
  12   3  -3    16222.09    15769.55    504.61 o 
  13   3  -3     1473.77     1643.69    311.91 o 
  14   3  -3    36584.84    37666.13   1116.18 o 
  15   3  -3     2177.42     2647.61    535.35 o 
  16   3  -3    21858.46    21906.74    673.43 o 
  17   3  -3      909.52      837.79    783.10 o 
  18   3  -3   131557.28   134484.59   2646.95 o 
  19   3  -3      380.03      901.63    440.76 o 
   1   4  -3    59566.84    59208.83   1046.88 o 
   2   4  -3     7962.30     8093.51    298.32 o 
   3   4  -3    15804.45    15530.63    383.61 o 
   4   4  -3    10784.39    10418.29    336.10 o 
   5   4  -3     4095.77     4178.13    308.47 o 
   6   4  -3     2460.41     2864.66    261.12 o 
   7   4  -3    16820.26    17411.27    438.57 o 
   8   4  -3    47314.98    50525.09   1421.35 o 
   9   4  -3     2974.26     3287.38    448.08 o 
  10   4  -3   106467.84   112232.34   4858.54 o 
  11   4  -3     3942.27     4807.13    422.52 o 
  12   4  -3      538.52      236.50    690.46 o 
  13   4  -3    11613.82    12426.83    494.09 o 
  14   4  -3    54487.95    55674.08    965.51 o 
  15   4  -3     4827.96     4817.29    429.78 o 
  16   4  -3    18326.17    17045.02    662.18 o 
  17   4  -3     2203.11     3313.46    699.34 o 
  18   4  -3     2334.60     1423.19    781.37 o 
   1   5  -3     2419.37     2786.77    255.48 o 
   2   5  -3    11343.35    12599.51    374.98 o 
   3   5  -3    11863.16    11961.99    373.90 o 
   4   5  -3    42337.10    43533.11    758.90 o 
   5   5  -3     2432.45     3095.58    289.40 o 
   6   5  -3    81709.00    82932.46   2418.16 o 
   7   5  -3     6110.98     5765.76    358.24 o 
   8   5  -3     8459.50     8984.73    400.54 o 
   9   5  -3     4976.90     4523.26    477.02 o 
  10   5  -3     3122.67     3717.32   1219.86 o 
  11   5  -3     2925.71     3274.39    350.65 o 
  12   5  -3    21435.71    21339.35    639.98 o 
  13   5  -3     4049.45     4334.75    468.01 o 
  14   5  -3    38678.94    36712.01    856.79 o 
  15   5  -3      789.71      290.24    807.63 o 
  16   5  -3     1299.51      -86.11    960.45 o 
  17   5  -3     2298.34     1962.15    714.18 o 
   1   6  -3     5528.13     5761.08    342.03 o 
   2   6  -3     2083.17     2495.49    792.42 o 
   3   6  -3    37786.86    37495.10    694.80 o 
   4   6  -3     8295.97     8506.23    376.50 o 
   5   6  -3      584.32      133.58    327.14 o 
   6   6  -3     2099.09     2436.24    323.97 o 
   7   6  -3     2691.12     1753.94    576.72 o 
   8   6  -3    31927.67    32600.89   1366.29 o 
   9   6  -3     5649.33     5413.85    400.89 o 
  10   6  -3    63776.68    63698.02   1448.77 o 
  11   6  -3      273.10      601.67    380.81 o 
  12   6  -3     1018.48     1359.49    416.04 o 
  13   6  -3     4863.14     4485.23    596.31 o 
  14   6  -3    15477.68    14637.30    769.16 o 
  15   6  -3     1107.20      814.21    587.25 o 
  16   6  -3     7921.60     7495.62    592.79 o 
   1   7  -3    15862.13    15594.81    490.38 o 
   2   7  -3      420.37      400.53    327.84 o 
   3   7  -3    36011.98    37097.66    706.73 o 
   4   7  -3    12422.32    12703.11    477.83 o 
   5   7  -3    11992.86    11937.35    907.62 o 
   6   7  -3     2048.73     2369.70    631.08 o 
   7   7  -3     5172.10     4899.71    463.79 o 
   8   7  -3      642.55      -98.00    781.05 o 
   9   7  -3     1241.06      813.29    451.39 o 
  10   7  -3     5483.41     5583.58    428.55 o 
  11   7  -3     4619.14     3395.83    486.05 o 
  12   7  -3     3237.47     3399.57    457.36 o 
  13   7  -3     6769.61     6885.59    504.53 o 
  14   7  -3    15154.98    13701.38   1054.11 o 
   1   8  -3    21893.77    20120.84    619.04 o 
   2   8  -3     3591.28     3096.05    376.04 o 
   3   8  -3     5544.87     6067.37    413.34 o 
   4   8  -3    12685.91    12376.82    527.44 o 
   5   8  -3     5594.40     5635.83    428.20 o 
   6   8  -3     1217.21     1032.74    813.38 o 
   7   8  -3    25870.19    25170.10   1351.24 o 
   8   8  -3    32257.23    33810.95    814.74 o 
   9   8  -3     2075.64     3048.04   1035.13 o 
  10   8  -3    65099.82    64100.84   1400.48 o 
  11   8  -3      811.28      564.10    633.18 o 
  12   8  -3    14681.06    14625.20    646.55 o 
   1   9  -3     4632.95     4955.45    661.47 o 
   2   9  -3     1139.40     -326.81    646.19 o 
   3   9  -3     6974.41     7310.51    477.12 o 
   4   9  -3     5062.02     4533.22    490.02 o 
   5   9  -3     3442.57     3098.82    472.26 o 
   6   9  -3     4623.37     4055.77    463.44 o 
   7   9  -3    12966.07    13640.22    637.19 o 
   8   9  -3     4523.03     4940.48    478.68 o 
   9   9  -3     5203.20     4474.92   1530.46 o 
   1  10  -3    14326.60    13411.58    639.08 o 
   2  10  -3     4469.16     3919.84    549.94 o 
   3  10  -3     5954.84     5644.84    749.20 o 
   4  10  -3     1582.35     1387.22    486.76 o 
   5  10  -3     8481.28     8612.16    721.53 o 
   2   0  -2   113737.34   118043.02   1009.40 o 
   4   0  -2    98868.48    89904.46   4100.19 o 
   6   0  -2    45578.39    43878.42   2352.08 o 
   8   0  -2    29739.33    28339.89   1461.27 o 
  10   0  -2     4366.89     4388.34    957.82 o 
  12   0  -2    28761.73    28567.82    593.05 o 
  14   0  -2    38495.12    37056.33    990.37 o 
  16   0  -2     6478.80     7009.90    559.60 o 
  18   0  -2    39128.32    39943.15   2009.03 o 
  20   0  -2     3862.61     4888.54    797.25 o 
   0   1  -2     2085.62     1793.95    166.25 o 
   1   1  -2     8564.95     3886.33    400.65 o 
   2   1  -2     7286.47     4709.07    326.96 o 
   3   1  -2    64333.16    48458.71   4044.10 o 
   4   1  -2    95365.25    80225.17   4704.95 o 
   5   1  -2    20423.07    17618.34    933.36 o 
   6   1  -2   177778.11   176706.63   4442.60 o 
   7   1  -2      786.46     1240.69    175.96 o 
   8   1  -2    83507.12    84093.79   1720.82 o 
   9   1  -2    11815.93    12182.82    355.45 o 
  10   1  -2    68093.84    68587.95   1904.74 o 
  11   1  -2     5521.75     6063.64    336.01 o 
  12   1  -2      261.52      713.04    844.18 o 
  13   1  -2     3092.60     2832.74    344.74 o 
  14   1  -2    49244.05    48757.44    874.01 o 
  15   1  -2    16367.34    15389.22    785.39 o 
  16   1  -2     8847.44     9054.22    800.64 o 
  17   1  -2      522.91     -447.55    447.55 o 
  18   1  -2    14275.19    13367.17    664.88 o 
  19   1  -2     4788.61     4511.57    507.97 o 
  20   1  -2     3924.28     4465.85    530.51 o 
   0   2  -2   693872.69   708734.69   4074.16 o 
   1   2  -2    22615.83    24899.83    421.96 o 
   2   2  -2    51017.79    55914.51    868.50 o 
   3   2  -2     6098.21     6101.84    210.06 o 
   4   2  -2     1301.00     1500.87    381.11 o 
   5   2  -2     1789.48     1991.14    176.48 o 
   6   2  -2    25904.33    26478.26    965.31 o 
   7   2  -2      638.76     -326.27    471.98 o 
   8   2  -2    22042.13    21053.99    675.96 o 
   9   2  -2    27750.24    26118.90    720.76 o 
  10   2  -2     6562.59     6506.12    341.01 o 
  11   2  -2     4922.70     4953.41    326.76 o 
  12   2  -2     8461.49     8848.19    410.38 o 
  13   2  -2     2784.82     3278.07    334.72 o 
  14   2  -2    42557.11    41670.31   1000.94 o 
  15   2  -2     1352.98     1241.80    369.14 o 
  16   2  -2    20298.88    21554.72    616.42 o 
  17   2  -2     3886.61     3921.57    429.28 o 
  18   2  -2    44234.38    44889.41   1179.51 o 
  19   2  -2       50.94     -680.62    680.62 o 
   0   3  -2     6329.60     5379.03    282.49 o 
   1   3  -2     3183.35     2829.38    196.34 o 
   2   3  -2    13713.74    12947.40    299.19 o 
   3   3  -2     6948.98     6654.81    237.41 o 
   4   3  -2    15354.94    15213.04    402.36 o 
   5   3  -2    21725.01    21793.28    573.55 o 
   6   3  -2   122302.19   121859.73   1785.36 o 
   7   3  -2      622.33      202.02    340.13 o 
   8   3  -2    82520.02    87061.36   1309.86 o 
   9   3  -2     3070.37     3619.70    430.59 o 
  10   3  -2    71423.52    75367.09   1685.52 o 
  11   3  -2     8766.11     8819.10    389.84 o 
  12   3  -2    11369.69    11544.97    448.26 o 
  13   3  -2      348.52      937.76    463.19 o 
  14   3  -2    44394.63    45090.07    847.60 o 
  15   3  -2     2151.78     1798.58    377.18 o 
  16   3  -2     6119.17     5731.78    462.47 o 
  17   3  -2     1937.05     2266.23    420.05 o 
  18   3  -2     8323.40     6942.48    714.94 o 
  19   3  -2     1499.77     1766.04    517.56 o 
   0   4  -2   111894.73   124258.73   2329.86 o 
   1   4  -2    29013.85    31607.97   1143.01 o 
   2   4  -2    61931.35    70042.42   1057.52 o 
   3   4  -2     3457.52     4109.83    247.64 o 
   4   4  -2    45621.35    46136.71   1037.35 o 
   5   4  -2     1572.13     2031.48    323.84 o 
   6   4  -2    24970.10    25772.76    492.96 o 
   7   4  -2    14774.23    14671.34    639.44 o 
   8   4  -2    11602.74    11316.76    410.97 o 
   9   4  -2    60270.02    58758.35   1013.55 o 
  10   4  -2     2058.09     1064.74    671.42 o 
  11   4  -2     6752.64     6828.84    390.42 o 
  12   4  -2     8497.28     8935.97    436.65 o 
  13   4  -2     2280.78     1968.06   1025.15 o 
  14   4  -2    25434.34    25092.59    695.48 o 
  15   4  -2     1835.06     1479.48    456.70 o 
  16   4  -2    16885.39    17513.41    643.10 o 
  17   4  -2     4772.09     5299.58    531.19 o 
  18   4  -2    25181.16    26341.93    865.97 o 
   0   5  -2    15736.17    14604.35    511.14 o 
   1   5  -2     7486.59     7645.44    324.81 o 
   2   5  -2      437.48      368.43    334.10 o 
   3   5  -2     6265.03     6810.47    431.14 o 
   4   5  -2    46770.45    46630.66    768.47 o 
   5   5  -2     9549.78     9544.72    369.44 o 
   6   5  -2    87342.23    88958.20   1484.42 o 
   7   5  -2     8339.87     8557.54    372.30 o 
   8   5  -2    29486.63    31119.62    618.21 o 
   9   5  -2     1186.99      517.48    452.00 o 
  10   5  -2    50618.30    51204.36   1575.42 o 
  11   5  -2    16199.09    16113.97    707.45 o 
  12   5  -2      420.63      997.60    396.05 o 
  13   5  -2     1624.34     2505.71    346.87 o 
  14   5  -2    34984.31    35327.73    828.95 o 
  15   5  -2      459.05     -986.46    986.46 o 
  16   5  -2     6415.61     6775.57    512.30 o 
  17   5  -2     3083.74     3781.09    606.61 o 
   0   6  -2    29562.82    54931.49   8106.58 o 
   1   6  -2    17239.07    17138.51    471.62 o 
   2   6  -2    29568.05    30169.93    733.55 o 
   3   6  -2     1813.43     1645.52    381.52 o 
   4   6  -2     4670.30     5076.07    337.61 o 
   5   6  -2     2720.73     2920.67    303.01 o 
   6   6  -2     8268.19     8483.91    398.53 o 
   7   6  -2    17248.53    16807.21    515.98 o 
   8   6  -2    11370.52    11848.86    768.95 o 
   9   6  -2    14072.33    13709.93    919.35 o 
  10   6  -2      744.68     1356.62    408.14 o 
  11   6  -2     5604.13     5411.75    411.54 o 
  12   6  -2     9525.71     8805.77    515.13 o 
  13   6  -2     7128.44     6832.93    501.13 o 
  14   6  -2    26795.12    26685.66    929.16 o 
  15   6  -2     6396.92     6517.82    507.37 o 
  16   6  -2     6406.70     6472.11    554.57 o 
   0   7  -2    10142.06     9801.62    528.21 o 
   1   7  -2     4648.94     4790.40    366.40 o 
   2   7  -2     5119.87     4956.21    371.36 o 
   3   7  -2    11281.09    11652.18    466.90 o 
   4   7  -2     6952.76     7372.21    423.75 o 
   5   7  -2    44995.90    46476.61   1227.29 o 
   6   7  -2    35927.36    36800.75    807.70 o 
   7   7  -2      774.63      713.13    314.74 o 
   8   7  -2    26910.90    27664.15   2069.04 o 
   9   7  -2     1344.21     2067.87    347.09 o 
  10   7  -2    27923.46    26949.57    757.16 o 
  11   7  -2    28853.02    28871.35    748.87 o 
  12   7  -2     2253.56     2200.11    623.21 o 
  13   7  -2      231.79     -655.12   1584.71 o 
  14   7  -2    24939.68    23281.79   1049.98 o 
   0   8  -2    82722.48    89593.48   3272.02 o 
   1   8  -2     7402.12     7696.32    431.89 o 
   2   8  -2    23348.31    24042.97    688.79 o 
   3   8  -2    14693.83    14495.95    762.86 o 
   4   8  -2     4164.98     3733.77    390.64 o 
   5   8  -2     2604.34     2512.92    374.27 o 
   6   8  -2     5992.18     5245.14    421.24 o 
   7   8  -2    15105.24    14127.09    654.16 o 
   8   8  -2    15032.98    14107.20    727.65 o 
   9   8  -2    14988.98    15152.03    638.64 o 
  10   8  -2     3384.66     3432.06    479.88 o 
  11   8  -2     1461.56      575.77   1156.02 o 
  12   8  -2      922.88     -189.54    704.92 o 
   0   9  -2     9377.90     9708.02    637.04 o 
   1   9  -2     1946.49     2534.36    376.96 o 
   2   9  -2     7607.42     7578.83    501.56 o 
   3   9  -2     3186.16     3920.30    424.48 o 
   4   9  -2    10186.49     8935.35    565.32 o 
   5   9  -2    24615.74    23316.52    738.08 o 
   6   9  -2    16193.01    16916.24    664.65 o 
   7   9  -2     1105.19     1013.86   1290.49 o 
   8   9  -2    15016.02    13795.21    635.95 o 
   9   9  -2     3803.96     3816.94    485.89 o 
  10   9  -2    20692.76    20602.13    905.91 o 
   0  10  -2     6472.21     7701.29    789.69 o 
   1  10  -2    12067.38    12098.29    607.71 o 
   2  10  -2     6143.48     6576.05    726.36 o 
   3  10  -2       53.28     -168.25    502.53 o 
   4  10  -2     8101.86     7274.42    579.82 o 
   5  10  -2     4409.78     4640.07    517.51 o 
   2   0  -1     2938.75     2501.68    957.44 o 
   4   0  -1   106979.67    90656.62   4688.78 o 
   6   0  -1   101558.42    98519.99   1561.64 o 
   8   0  -1   298551.34   301044.34   3045.34 o 
  10   0  -1   192235.88   193159.50   2719.03 o 
  12   0  -1   234583.02   240156.25   3408.46 o 
  14   0  -1    46590.23    47313.49   2108.60 o 
  16   0  -1     1801.56     1328.58    717.84 o 
  18   0  -1     6883.03     7754.48    568.06 o 
  20   0  -1    10940.63    12287.54   1465.16 o 
   1   1  -1     1078.42     1424.91    140.39 o 
   2   1  -1    10686.54    13127.43    254.35 o 
   3   1  -1    42452.38    44483.22    762.23 o 
   4   1  -1   549403.44   584324.00   8796.60 o 
   5   1  -1     4212.31     4076.98    202.58 o 
   6   1  -1    19391.16    18306.25    666.36 o 
   7   1  -1    39892.87    37432.07    886.94 o 
   8   1  -1    24033.39    22287.35   1527.34 o 
   9   1  -1    13116.56    12934.54    542.84 o 
  10   1  -1     1950.85     1614.64    718.62 o 
  11   1  -1     6907.70     6580.11    417.68 o 
  12   1  -1     9156.59     9875.22    443.92 o 
  13   1  -1      351.50      407.08    406.78 o 
  14   1  -1    22299.66    20229.34    579.03 o 
  15   1  -1     7814.86     8674.56    461.39 o 
  16   1  -1    27909.57    27876.73    716.05 o 
  17   1  -1     3793.98     3900.26    411.41 o 
  18   1  -1    71609.84    70334.88   1955.35 o 
  19   1  -1     2205.97     2581.54   1051.62 o 
  20   1  -1      434.96     1332.88    924.40 o 
   1   2  -1    33427.06    23154.13    396.22 o 
   2   2  -1     4710.09     3959.60    203.52 o 
   3   2  -1    17058.75    14513.17    298.66 o 
   4   2  -1    26513.01    22518.38    683.34 o 
   5   2  -1     3477.49     3170.89    199.70 o 
   6   2  -1      174.17     1012.64    382.95 o 
   7   2  -1      877.47      981.34    200.63 o 
   8   2  -1   227661.67   243851.22   2844.31 o 
   9   2  -1      536.54     -484.29    567.70 o 
  10   2  -1    26111.97    27358.49    536.77 o 
  11   2  -1     4852.47     5785.44    314.34 o 
  12   2  -1   126720.52   130791.76   2530.25 o 
  13   2  -1     5932.82     6502.20    363.89 o 
  14   2  -1    55043.44    55322.76    908.13 o 
  15   2  -1      968.62      381.40    527.25 o 
  16   2  -1      457.03       60.43    537.28 o 
  17   2  -1      550.83      241.98    764.98 o 
  18   2  -1     5026.00     6252.38    503.52 o 
  19   2  -1      630.16      456.95    788.23 o 
   1   3  -1    32232.36    38701.27    684.94 o 
   2   3  -1   141150.30   160140.11   1909.14 o 
   3   3  -1    45037.96    49786.45   1435.41 o 
   4   3  -1   460266.94   507352.09   3819.89 o 
   5   3  -1     4466.00     4716.81    374.26 o 
   6   3  -1   114878.54   109974.91   1561.45 o 
   7   3  -1    11289.63    11638.92    352.48 o 
   8   3  -1    22755.34    20727.71    472.34 o 
   9   3  -1     5723.48     5986.02    415.31 o 
  10   3  -1     9978.81     9257.13    493.54 o 
  11   3  -1     1477.30     1378.92    325.22 o 
  12   3  -1    24268.97    24365.36    973.89 o 
  13   3  -1     2057.95     1712.07    417.76 o 
  14   3  -1    14892.49    15406.84   1054.58 o 
  15   3  -1     2182.43     2304.67    643.10 o 
  16   3  -1    31828.73    32084.26    769.87 o 
  17   3  -1     2220.00     2483.10    412.52 o 
  18   3  -1    18701.78    17534.84    709.54 o 
  19   3  -1     2860.59     2199.34    789.27 o 
   1   4  -1     7837.92     7805.50    294.48 o 
   2   4  -1     1771.84     1783.84    392.71 o 
   3   4  -1    47896.22    46802.78    751.59 o 
   4   4  -1    20579.39    19854.67    456.85 o 
   5   4  -1     5115.04     4923.66    281.11 o 
   6   4  -1    42831.27    42561.40    712.01 o 
   7   4  -1    14899.98    14678.17    412.25 o 
   8   4  -1   144026.70   153252.72   2270.84 o 
   9   4  -1     1603.03      971.05    584.03 o 
  10   4  -1    67216.19    71090.41   2630.26 o 
  11   4  -1     2835.43     3115.96    315.51 o 
  12   4  -1    82488.48    82340.01   1500.55 o 
  13   4  -1    13025.58    13894.89    517.96 o 
  14   4  -1    20979.90    21026.39   1039.17 o 
  15   4  -1     5422.76     5131.18    419.69 o 
  16   4  -1     4705.32     5363.21    473.90 o 
  17   4  -1     2442.72     1617.40    597.03 o 
  18   4  -1     3669.21     4203.07    479.08 o 
   1   5  -1    26067.11    28838.05    537.28 o 
   2   5  -1     1614.55     1869.25    423.94 o 
   3   5  -1     4865.17     5522.59    309.30 o 
   4   5  -1   222265.34   234139.52   4170.69 o 
   5   5  -1     7889.23     8661.63    471.01 o 
   6   5  -1     1991.76     2170.97    293.57 o 
   7   5  -1     3048.03     2771.78    318.80 o 
   8   5  -1    10304.75     9429.18    429.58 o 
   9   5  -1     5517.95     5500.75    377.93 o 
  10   5  -1      319.24     -594.84    728.31 o 
  11   5  -1     3220.00     3395.48    568.46 o 
  12   5  -1     2704.21     2547.96    363.07 o 
  13   5  -1     4689.86     4355.91    490.33 o 
  14   5  -1    18435.53    18521.70    655.67 o 
  15   5  -1     6124.78     6093.84    496.83 o 
  16   5  -1    26080.62    26504.18   1135.88 o 
  17   5  -1      389.60     -710.07    989.14 o 
   1   6  -1    37217.80    37127.50    673.52 o 
   2   6  -1     3880.59     4515.59    316.76 o 
   3   6  -1    14892.39    15056.57    474.74 o 
   4   6  -1    35572.34    36419.43    898.81 o 
   5   6  -1     1556.67     1185.01    494.54 o 
   6   6  -1    15897.97    16327.95    495.79 o 
   7   6  -1    21847.25    21679.86    568.63 o 
   8   6  -1    98678.13    98773.33   1763.87 o 
   9   6  -1     1147.59     -652.98   1379.99 o 
  10   6  -1    27114.44    29621.33    685.67 o 
  11   6  -1     5146.54     4234.50    404.06 o 
  12   6  -1    81779.51    84650.28   1688.65 o 
  13   6  -1     6534.34     6947.35    894.94 o 
  14   6  -1    43600.96    42605.72    931.03 o 
  15   6  -1    15160.45    15147.13    644.44 o 
  16   6  -1      113.80      210.69    620.00 o 
   1   7  -1    13211.06    14055.06    470.09 o 
   2   7  -1    21275.48    22223.66    578.88 o 
   3   7  -1     7869.72     8061.88    537.00 o 
   4   7  -1   123067.08   122742.16   2016.65 o 
   5   7  -1    15160.57    15914.09    703.19 o 
   6   7  -1    23704.54    24128.71    722.67 o 
   7   7  -1    15213.21    14683.68    975.94 o 
   8   7  -1     8673.37     8661.85    479.17 o 
   9   7  -1     5829.20     6166.47    501.58 o 
  10   7  -1     3305.48     3702.44    384.53 o 
  11   7  -1     2035.90      328.40    598.63 o 
  12   7  -1    18670.27    17620.13    664.70 o 
  13   7  -1     4221.84     4844.31    854.42 o 
  14   7  -1    15302.23    15334.55    660.89 o 
   1   8  -1     7381.36     7443.70    454.50 o 
   2   8  -1     2302.11     2350.30    692.70 o 
   3   8  -1     5552.65     5348.07    481.93 o 
   4   8  -1    15013.40    13862.89    603.26 o 
   5   8  -1     6663.82     7484.20    453.72 o 
   6   8  -1      676.77      790.72    325.96 o 
   7   8  -1     3701.06     3525.21    875.30 o 
   8   8  -1    53296.07    52004.63    978.80 o 
   9   8  -1     6950.98     7122.67    521.95 o 
  10   8  -1     9950.13     9895.59    540.40 o 
  11   8  -1     3784.58     3209.56   1437.51 o 
  12   8  -1    43240.67    39609.47   1318.18 o 
   1   9  -1    11390.68    10854.88    543.60 o 
   2   9  -1    16566.07    15932.66    628.90 o 
   3   9  -1    35790.50    35304.88    843.70 o 
   4   9  -1    68617.80    65466.40   1845.08 o 
   5   9  -1     8375.01     7935.17    563.90 o 
   6   9  -1     8035.29     8553.22    547.45 o 
   7   9  -1     2864.31     1314.16    875.04 o 
   8   9  -1     8808.12     8723.79    580.42 o 
   9   9  -1     5249.86     4877.89    493.05 o 
  10   9  -1     7155.13     6287.51    581.80 o 
   1  10  -1    14517.89    14509.73   1273.25 o 
   2  10  -1     2899.31     1702.12    684.80 o 
   3  10  -1     1677.26      881.39    920.70 o 
   4  10  -1     8789.30     8622.53    566.11 o 
   5  10  -1     6998.60     5756.62    626.58 o 
   2   0   0    29696.76    29654.83    463.25 o 
   4   0   0    96486.34    93370.50   1547.14 o 
   6   0   0      116.08      213.16    159.17 o 
   8   0   0   124680.44   117256.14   1998.83 o 
  10   0   0    37529.76    35395.58    994.09 o 
  12   0   0    20912.70    20623.72    710.52 o 
  14   0   0     6614.66     8125.89    420.62 o 
  16   0   0      263.93      263.30    338.17 o 
  18   0   0    17942.60    18468.04   1354.65 o 
  20   0   0     3325.66     4562.85    536.26 o 
   0   1   0     1752.16     2105.46    164.78 o 
   1   1   0     3409.16     1183.24    158.66 o 
   2   1   0     3388.52     1715.74    154.67 o 
   3   1   0    62325.48    42796.08   2648.15 o 
   4   1   0   379026.50   338829.13  13164.38 o 
   5   1   0    38725.46    35316.63   1343.70 o 
   6   1   0     4180.31     4362.07    199.12 o 
   7   1   0     2581.40     2785.64    197.09 o 
   8   1   0   307509.88   312875.97   3026.37 o 
   9   1   0      815.87     1093.07    433.22 o 
  10   1   0      311.16      477.46    321.96 o 
  11   1   0     1110.29      575.49    371.64 o 
  12   1   0    75941.18    73486.24   1371.92 o 
  13   1   0     1629.48     1404.82    297.74 o 
  14   1   0    13573.14    13457.64    599.40 o 
  15   1   0     8634.32     8314.35    460.02 o 
  16   1   0    18876.29    19186.56    837.29 o 
  17   1   0     1422.50      271.88    775.63 o 
  18   1   0    32815.16    32369.24   1379.81 o 
  19   1   0     4174.42     5332.73    715.84 o 
  20   1   0        4.33     -236.97    947.12 o 
   0   2   0   969316.44   970993.19  18619.38 o 
   1   2   0    29659.46    34112.10    552.86 o 
   2   2   0    11801.29    13174.63    247.96 o 
   3   2   0     1477.30     1797.91    281.46 o 
   4   2   0   131571.25   131214.00   3734.75 o 
   5   2   0      806.53      471.18    197.32 o 
   6   2   0     3465.10     3404.78    206.47 o 
   7   2   0     1935.28     1349.11    474.97 o 
   8   2   0    12515.81    11583.78    351.72 o 
   9   2   0    67018.45    62828.49   1694.96 o 
  10   2   0     4366.40     4265.09    447.47 o 
  11   2   0     5801.44     5934.52    347.30 o 
  12   2   0    30787.25    29931.17    900.63 o 
  13   2   0       49.85     -290.36    380.79 o 
  14   2   0     3376.59     3575.66    373.79 o 
  15   2   0       37.40     -144.73    476.21 o 
  16   2   0     7022.91     7516.71    589.03 o 
  17   2   0      289.67      702.45    386.49 o 
  18   2   0      694.96     1093.63    476.28 o 
  19   2   0       20.63     -460.71    585.30 o 
   0   3   0     3693.17     3523.72    256.33 o 
   1   3   0       66.25       60.15    372.26 o 
   2   3   0    10913.10    10099.80    272.30 o 
   3   3   0    58464.23    57943.95   1167.77 o 
   4   3   0   653721.44   652020.69  10379.94 o 
   5   3   0    11075.99    11133.48    297.29 o 
   6   3   0    50240.16    48753.46   1160.61 o 
   7   3   0    16865.01    16914.93    438.14 o 
   8   3   0   332129.31   363672.81   3879.86 o 
   9   3   0     6899.38     6773.09    543.25 o 
  10   3   0     5316.00     5922.55    337.07 o 
  11   3   0     5768.57     5472.55    342.39 o 
  12   3   0   108750.91   106622.27   1719.12 o 
  13   3   0     3620.26     3315.67    335.87 o 
  14   3   0      137.33     -737.88    759.31 o 
  15   3   0     6208.97     6269.89    430.90 o 
  16   3   0    20546.52    20555.80    662.65 o 
  17   3   0     2214.99     2467.39   1061.00 o 
  18   3   0    52517.05    52360.52   1232.59 o 
  19   3   0     2122.49     3401.34    763.56 o 
   0   4   0  1250020.13  1151162.00   9136.74 o 
   1   4   0     5648.77     6101.61    243.27 o 
   2   4   0     3378.34     3863.27    313.29 o 
   3   4   0    19346.98    19900.94    406.95 o 
   4   4   0    21968.61    22872.40    558.28 o 
   5   4   0     4715.76     4994.61    366.69 o 
   6   4   0     6399.06     6563.58    306.51 o 
   7   4   0     7874.05     7864.31    340.53 o 
   8   4   0    11111.35    11181.97    406.40 o 
   9   4   0    13609.25    13655.35    439.68 o 
  10   4   0    17777.81    16798.97    505.42 o 
  11   4   0     2029.97     1708.40    318.30 o 
  12   4   0    18483.78    18529.86    568.63 o 
  13   4   0     2879.25     3007.17    392.08 o 
  14   4   0    17690.78    17020.15    584.85 o 
  15   4   0    12237.96    11852.42    538.40 o 
  16   4   0     4881.70     5280.63    490.09 o 
  17   4   0     6785.96     6839.86    516.81 o 
  18   4   0     2514.00     1689.86    730.86 o 
   0   5   0     8601.79     8582.14    407.48 o 
   1   5   0     3795.38     3658.04    273.06 o 
   2   5   0      250.33      -55.23    342.77 o 
   3   5   0    20111.78    20431.77    467.75 o 
   4   5   0   134650.91   131956.03   2205.71 o 
   5   5   0     8624.15     8846.77    372.78 o 
   6   5   0    11903.95    12548.80    413.85 o 
   7   5   0     1957.43     2012.32    362.06 o 
   8   5   0   141958.66   149738.09   1954.27 o 
   9   5   0      322.85      399.37    401.97 o 
  10   5   0     2584.70     2933.59    544.39 o 
  11   5   0    34505.96    35054.01   1226.34 o 
  12   5   0    30712.22    30268.19    698.92 o 
  13   5   0     4769.61     4729.12    382.41 o 
  14   5   0    19408.15    20542.94    646.07 o 
  15   5   0     1934.40     2295.98    704.47 o 
  16   5   0    15423.44    14823.46    715.27 o 
  17   5   0    10176.23     9882.01    585.71 o 
   0   6   0   810990.13   840709.94   8296.75 o 
   1   6   0    18710.73    21086.49    519.53 o 
   2   6   0      357.49      155.81    309.22 o 
   3   6   0    30945.03    31995.29    975.50 o 
   4   6   0    65919.65    68585.02   1177.90 o 
   5   6   0    37954.90    38139.02    677.00 o 
   6   6   0     1868.53     1742.03    364.62 o 
   7   6   0     1437.10      632.81    352.63 o 
   8   6   0    50898.46    46705.84    894.80 o 
   9   6   0    54943.76    51974.65   1732.33 o 
  10   6   0    26902.52    27579.64    675.71 o 
  11   6   0    10090.17    10129.53    484.45 o 
  12   6   0    13144.95    12317.12    647.90 o 
  13   6   0        2.67      257.73    614.20 o 
  14   6   0     2310.37     2255.69    496.13 o 
  15   6   0       10.57    -1188.91   1188.91 o 
  16   6   0      110.13     -991.05    991.05 o 
   0   7   0    14727.46    14895.22    700.11 o 
   1   7   0      671.80      719.70    533.48 o 
   2   7   0      768.23     1116.32    298.00 o 
   3   7   0      389.35      987.34    339.16 o 
   4   7   0   155003.69   150148.33   4082.61 o 
   5   7   0     2667.72     2754.59    371.87 o 
   6   7   0    11288.14    10575.17    493.77 o 
   7   7   0    25967.41    25333.61    676.74 o 
   8   7   0    88867.82    91934.97   1808.31 o 
   9   7   0     3329.38     3496.32    766.61 o 
  10   7   0        3.35     -164.86    856.85 o 
  11   7   0     6405.54     6045.15    678.33 o 
  12   7   0    23211.32    23603.60    954.25 o 
  13   7   0    13823.69    15102.88   1142.87 o 
  14   7   0     1625.50      197.93   1453.73 o 
   0   8   0   172651.95   167538.98   2914.12 o 
   1   8   0    10272.17    10882.12    677.38 o 
   2   8   0      181.90        2.57    458.89 o 
   3   8   0     3409.56     3285.34    838.58 o 
   4   8   0    20556.20    20920.56    629.65 o 
   5   8   0       55.15    -1019.61   1382.56 o 
   6   8   0      324.25      339.54    755.45 o 
   7   8   0     9027.39     9822.14    901.55 o 
   8   8   0       23.89     -298.65   1054.40 o 
   9   8   0    14554.99    14276.53    615.36 o 
  10   8   0     5902.10     5581.50    720.94 o 
  11   8   0     1033.05      247.82    760.45 o 
  12   8   0     9505.28     9238.22    815.10 o 
   0   9   0     3986.07     4262.85    533.37 o 
   1   9   0     3226.83     3218.84   1104.34 o 
   2   9   0    15900.07    16147.11    870.04 o 
   3   9   0    17610.93    16978.36    652.63 o 
   4   9   0    54446.17    49657.89   1377.86 o 
   5   9   0    12799.32    13127.71    607.69 o 
   6   9   0     9094.89     8579.91    546.26 o 
   7   9   0     6859.92     5737.04    739.07 o 
   8   9   0    55370.63    52656.99   1865.90 o 
   9   9   0    18102.16    16881.63    713.45 o 
  10   9   0        0.69     -685.83    685.83 o 
   0  10   0   206007.75   204812.88   3763.71 o 
   1  10   0      862.30     1079.27    542.21 o 
   2  10   0      484.40      292.07    574.87 o 
   3  10   0    33717.78    31423.35    864.65 o 
   4  10   0     7624.19     6513.65    539.29 o 
   5  10   0    15725.82    14326.15    913.41 o 
   2   0   1     2836.36     2708.81   1032.65 o 
   4   0   1   107050.40    94773.57  11664.08 o 
   6   0   1   101342.97    93474.50   4638.60 o 
   8   0   1   296926.72   294122.59   6215.30 o 
  10   0   1   191409.23   194928.11   4881.68 o 
  12   0   1   235248.58   237681.42  10935.10 o 
  14   0   1    46548.24    47396.21   1502.21 o 
  16   0   1     2009.11     2038.01    457.41 o 
  18   0   1     6878.67     7949.75   1342.26 o 
  20   0   1    10966.64    12238.23    807.45 o 
   1   1   1     1064.76     1302.20    566.86 o 
   2   1   1    10828.07    12257.26    759.68 o 
   3   1   1    42383.74    43369.02    843.05 o 
   4   1   1   549619.13   551946.75   5083.21 o 
   5   1   1     4278.84     4299.88    236.72 o 
   6   1   1    19266.10    17662.56    409.44 o 
   7   1   1    39983.29    36039.57    727.54 o 
   8   1   1    23973.29    21924.76    526.86 o 
   9   1   1    13075.34    12679.05    448.15 o 
  10   1   1     1847.60     2516.16    489.38 o 
  11   1   1     6932.21     6677.59    412.65 o 
  12   1   1     9272.82     8643.95    496.58 o 
  13   1   1      357.61     -909.98    909.98 o 
  14   1   1    22340.52    20741.57    773.63 o 
  15   1   1     7878.51     8874.17    549.30 o 
  16   1   1    27768.09    27113.80   1669.56 o 
  17   1   1     3791.97     5009.19    845.95 o 
  18   1   1    71374.04    70220.53   1481.91 o 
  19   1   1     2212.45     1074.98   1798.54 o 
  20   1   1      394.82      -87.13    927.36 o 
   1   2   1    33378.02    21610.76    492.63 o 
   2   2   1     4686.98     3593.63    252.24 o 
   3   2   1    16923.04    13234.03    357.62 o 
   4   2   1    26442.44    21304.38    471.33 o 
   5   2   1     3489.47     2829.63    237.25 o 
   6   2   1      137.59      112.54    528.70 o 
   7   2   1      874.96     1469.11    459.09 o 
   8   2   1   229085.00   240407.19   3523.35 o 
   9   2   1      516.40      592.67   2231.43 o 
  10   2   1    26019.23    29138.37    649.14 o 
  11   2   1     4846.54     5496.27    393.42 o 
  12   2   1   126061.88   127342.34   2227.05 o 
  13   2   1     6014.27     5524.63    530.70 o 
  14   2   1    54958.53    54322.78   1229.55 o 
  15   2   1      973.88      130.26    530.59 o 
  16   2   1      461.74      665.45    426.81 o 
  17   2   1      542.71     -861.29   1028.42 o 
  18   2   1     5049.89     6224.37    603.09 o 
  19   2   1      619.00      659.66    693.59 o 
   1   3   1    32440.37    38115.70   1238.50 o 
   2   3   1   141312.59   159607.09   2402.59 o 
   3   3   1    45118.38    47658.07   1033.60 o 
   4   3   1   460178.91   488842.97   5189.38 o 
   5   3   1     4403.84     4318.92    284.80 o 
   6   3   1   114770.62   112862.67   1787.09 o 
   7   3   1    11307.67    11234.35    712.79 o 
   8   3   1    22801.11    21104.48    600.32 o 
   9   3   1     5771.93     5892.63    391.32 o 
  10   3   1    10269.66     9464.04    504.52 o 
  11   3   1     1442.72     1585.67    347.78 o 
  12   3   1    24109.59    23466.86    728.74 o 
  13   3   1     2043.06     1728.80    387.39 o 
  14   3   1    14894.08    15657.26   1554.94 o 
  15   3   1     2144.19     1982.91   1003.96 o 
  16   3   1    32158.68    32027.48    960.02 o 
  17   3   1     2163.86     2282.98   1111.58 o 
  18   3   1    18565.16    19307.66    900.54 o 
  19   3   1     2815.74     2048.07    558.99 o 
   1   4   1     8022.75     7655.37    331.93 o 
   2   4   1     1853.76     2145.90    270.94 o 
   3   4   1    48250.45    46508.70    970.15 o 
   4   4   1    20459.18    18828.31    530.57 o 
   5   4   1     5097.13     5278.62    350.88 o 
   6   4   1    42644.77    40943.16    992.40 o 
   7   4   1    14851.29    15149.53    511.63 o 
   8   4   1   143653.39   154406.44   2647.99 o 
   9   4   1     1597.71     1750.15    370.54 o 
  10   4   1    66984.23    69775.14   2558.97 o 
  11   4   1     2857.37     3426.06    821.55 o 
  12   4   1    82443.27    82589.92   1798.51 o 
  13   4   1    12848.54    13971.52   1238.43 o 
  14   4   1    20851.69    20576.65    771.69 o 
  15   4   1     5256.95     5544.13    736.68 o 
  16   4   1     4962.28     3975.09   3336.03 o 
  17   4   1     2514.61     3410.35    541.50 o 
  18   4   1     3669.82     4000.25    712.23 o 
   1   5   1    26416.17    29606.37    723.72 o 
   2   5   1     1841.50     2620.60    612.99 o 
   3   5   1     4924.12     5147.75    369.08 o 
   4   5   1   222170.69   232734.52   4171.68 o 
   5   5   1     7789.08     7567.30    704.10 o 
   6   5   1     1852.14     2400.21    570.10 o 
   7   5   1     3034.72     3257.46    389.00 o 
   8   5   1    10279.36    10147.17    529.31 o 
   9   5   1     5555.26     5049.65    452.56 o 
  10   5   1      325.48      725.94    641.50 o 
  11   5   1     3141.93     3084.49    512.10 o 
  12   5   1     2915.69     3123.07    461.80 o 
  13   5   1     4684.98     5630.22    494.23 o 
  14   5   1    18448.74    17253.98    799.05 o 
  15   5   1     6006.72     6162.73    588.84 o 
  16   5   1    25901.03    25464.23    949.68 o 
  17   5   1      366.86     -585.05   1095.53 o 
   1   6   1    37097.28    35399.26    812.60 o 
   2   6   1     4020.32     4024.74    407.89 o 
   3   6   1    14666.18    15565.83    583.43 o 
   4   6   1    35517.10    35531.46   1309.50 o 
   5   6   1     1554.80     1242.80    380.05 o 
   6   6   1    15942.95    15277.00   1441.60 o 
   7   6   1    21913.06    21906.65    708.32 o 
   8   6   1    98769.44    98240.71   3524.73 o 
   9   6   1     1207.21     1608.65    524.86 o 
  10   6   1    26889.28    27960.77    844.19 o 
  11   6   1     5164.65     4859.08    520.56 o 
  12   6   1    81971.66    80808.83   1694.18 o 
  13   6   1     6557.56     6468.59    827.56 o 
  14   6   1    43621.63    42465.52   1256.93 o 
  15   6   1    15012.08    15627.10   1028.93 o 
  16   6   1      138.24      413.87    629.13 o 
   1   7   1    13177.55    13726.51    579.49 o 
   2   7   1    21472.59    21923.08    705.85 o 
   3   7   1     7809.16     8014.81    657.76 o 
   4   7   1   123270.85   125522.38   2474.46 o 
   5   7   1    15021.19    15149.46   1189.81 o 
   6   7   1    23713.82    21313.72   1138.16 o 
   7   7   1    15298.04    15064.02    675.74 o 
   8   7   1     8759.36     7732.16    876.46 o 
   9   7   1     5654.77     5890.83    809.03 o 
  10   7   1     3217.59     3801.00   1229.37 o 
  11   7   1     2068.36     3139.85    764.31 o 
  12   7   1    18347.00    16549.51    814.51 o 
  13   7   1     4314.90     3950.47   3273.67 o 
  14   7   1    15197.24    14345.81   1651.50 o 
   1   8   1     7536.18     7956.31    536.43 o 
   2   8   1     2346.45     1257.11    565.39 o 
   3   8   1     5780.94     6255.24    544.10 o 
   4   8   1    14762.79    12512.68    689.54 o 
   5   8   1     6725.96     7488.55    561.08 o 
   6   8   1      632.92     1272.00    468.31 o 
   7   8   1     3608.18     3501.10    505.26 o 
   8   8   1    53643.14    53235.31   1232.52 o 
   9   8   1     6967.51     7117.39    851.96 o 
  10   8   1     9877.21     9674.45    681.55 o 
  11   8   1     3821.44     3681.96   1136.04 o 
  12   8   1    42852.63    39832.42   1190.94 o 
   1   9   1    11454.10    10807.99    635.19 o 
   2   9   1    16808.88    16393.82   1445.56 o 
   3   9   1    35865.07    35826.55   1061.14 o 
   4   9   1    68599.52    67678.40   1396.61 o 
   5   9   1     8303.87     9325.41    654.22 o 
   6   9   1     7965.23     8227.50   1460.07 o 
   7   9   1     2839.45     1543.42   1012.39 o 
   8   9   1     8811.69     8344.70   1456.75 o 
   9   9   1     5227.52     4934.89    648.10 o 
  10   9   1     7258.54     7008.31    878.86 o 
   1  10   1    14530.32    14206.47    959.07 o 
   2  10   1     2990.18     2952.01   1353.78 o 
   3  10   1     1805.06     1546.77    742.58 o 
   4  10   1     8703.05     9106.03    728.01 o 
   5  10   1     6952.58     7700.00   1539.87 o 
   2   0   2   111531.99   118691.01   1956.49 o 
   4   0   2    98691.07    96527.52   6426.53 o 
   6   0   2    45950.06    45394.71   4395.94 o 
   8   0   2    30092.18    28301.56   1348.19 o 
  10   0   2     4360.10     4540.17   1052.97 o 
  12   0   2    28952.52    28317.52   1494.31 o 
  14   0   2    38311.41    37217.73    897.24 o 
  16   0   2     6197.19     6445.72    753.55 o 
  18   0   2    38838.16    37360.30   1073.15 o 
  20   0   2     3839.30     3312.74   1873.50 o 
   0   1   2     2073.90     2054.50    245.67 o 
   1   1   2     8556.59     3637.38    224.64 o 
   2   1   2     7007.92     3649.20    398.36 o 
   3   1   2    64382.71    45162.75   3615.49 o 
   4   1   2    95898.64    76723.14   4540.96 o 
   5   1   2    20634.08    16678.21    729.31 o 
   6   1   2   178026.41   168976.53   3768.04 o 
   7   1   2      797.19     1110.70    221.13 o 
   8   1   2    83424.48    85483.70   1420.03 o 
   9   1   2    11900.76    11848.12    432.03 o 
  10   1   2    67394.98    69192.63   2757.35 o 
  11   1   2     5481.68     5888.56    415.25 o 
  12   1   2      243.57     1142.57    938.29 o 
  13   1   2     3088.53     2606.82    631.52 o 
  14   1   2    49187.29    49622.36   1947.54 o 
  15   1   2    16365.88    16065.78    672.34 o 
  16   1   2     8724.97     8910.15   1339.06 o 
  17   1   2      525.32      747.01    826.48 o 
  18   1   2    14160.52    13494.59    968.34 o 
  19   1   2     4743.48     5767.40   1252.98 o 
  20   1   2     3772.32     2897.04   1062.04 o 
   0   2   2   693686.56   717644.19   5972.54 o 
   1   2   2    22837.85    24650.03    516.33 o 
   2   2   2    52167.38    55303.16    916.70 o 
   3   2   2     6065.64     6752.26    341.65 o 
   4   2   2     1347.17      776.41    836.69 o 
   5   2   2     1787.41     2027.98    224.76 o 
   6   2   2    25538.65    23992.38    501.24 o 
   7   2   2      622.04     1146.15    241.48 o 
   8   2   2    21715.43    19806.39    602.26 o 
   9   2   2    27678.08    24602.83    633.80 o 
  10   2   2     6581.78     5673.73    574.50 o 
  11   2   2     4908.40     4244.21    413.82 o 
  12   2   2     8515.13     7790.49    507.87 o 
  13   2   2     2802.70     2422.13    412.52 o 
  14   2   2    42499.68    40361.87   1565.79 o 
  15   2   2     1324.51     1259.88    426.70 o 
  16   2   2    19889.70    20812.21   1077.23 o 
  17   2   2     3830.12     3096.71    578.07 o 
  18   2   2    44476.46    45719.91   1147.28 o 
  19   2   2       54.10     -349.68   1446.93 o 
   0   3   2     6422.44     5513.10    398.84 o 
   1   3   2     3204.99     2723.58    239.96 o 
   2   3   2    13917.34    13388.92    572.67 o 
   3   3   2     6937.22     6364.65    506.53 o 
   4   3   2    15417.11    15657.30   1051.82 o 
   5   3   2    21585.44    21405.73    496.25 o 
   6   3   2   120688.70   117347.16   1829.45 o 
   7   3   2      625.85      130.19    388.45 o 
   8   3   2    82334.84    88249.14   1653.89 o 
   9   3   2     3092.51     3242.06    377.27 o 
  10   3   2    72414.29    74294.73   1658.98 o 
  11   3   2     8643.14     9476.83    474.02 o 
  12   3   2    11446.09    12705.19    901.06 o 
  13   3   2      357.73      -89.12    481.28 o 
  14   3   2    43858.91    44829.80   1004.00 o 
  15   3   2     2186.82     1955.44    479.97 o 
  16   3   2     6003.78     5713.09    600.82 o 
  17   3   2     1927.24     2980.99    488.10 o 
  18   3   2     8417.51     7774.98    979.00 o 
  19   3   2     1568.27      -12.34   1219.76 o 
   0   4   2   112178.15   123624.82   3384.35 o 
   1   4   2    28611.93    30865.61    637.09 o 
   2   4   2    61347.98    67942.11   1321.94 o 
   3   4   2     3470.57     3721.15    308.68 o 
   4   4   2    45548.55    47088.73    959.70 o 
   5   4   2     1542.46      350.58    741.67 o 
   6   4   2    25910.44    24682.64    630.23 o 
   7   4   2    14581.45    14568.78    925.82 o 
   8   4   2    11368.78    10465.72    508.69 o 
   9   4   2    60545.29    58879.99   2992.34 o 
  10   4   2     2074.14     1030.69    868.60 o 
  11   4   2     6754.59     6614.23    650.16 o 
  12   4   2     8617.41     7978.97    704.05 o 
  13   4   2     2283.87     2936.63    447.75 o 
  14   4   2    24963.71    22675.92    847.97 o 
  15   4   2     1860.77     1703.08    457.24 o 
  16   4   2    16440.03    16212.41   3554.91 o 
  17   4   2     4894.56     5404.57    579.34 o 
  18   4   2    25151.30    25420.93    996.44 o 
   0   5   2    15591.83    14982.13    710.47 o 
   1   5   2     7487.47     7500.69    619.16 o 
   2   5   2      346.20      278.05    382.17 o 
   3   5   2     6217.57     6832.70    393.20 o 
   4   5   2    47050.63    48314.25   2175.81 o 
   5   5   2     9294.69     9095.76    731.09 o 
   6   5   2    88164.48    89913.70   1906.88 o 
   7   5   2     8352.91     8060.25    467.99 o 
   8   5   2    29487.04    30218.50    757.60 o 
   9   5   2     1166.45     1539.76    341.18 o 
  10   5   2    49613.95    49580.98   1303.50 o 
  11   5   2    16398.04    16467.94    688.44 o 
  12   5   2      401.49      908.80    569.46 o 
  13   5   2     1560.50     1048.69   1542.05 o 
  14   5   2    35089.62    35402.54   1027.08 o 
  15   5   2      463.11     -458.94   1259.33 o 
  16   5   2     6368.60     5996.66    793.89 o 
  17   5   2     3042.39     2579.69   1025.85 o 
   0   6   2    29609.97    46349.94   1191.18 o 
   1   6   2    17341.36    17243.60    585.66 o 
   2   6   2    29715.11    31766.46    748.50 o 
   3   6   2     1808.05     1953.05    938.38 o 
   4   6   2     4677.53     6164.25    452.13 o 
   5   6   2     2747.16     3441.12    388.85 o 
   6   6   2     8182.90     8237.60    728.45 o 
   7   6   2    16921.61    16313.49    764.16 o 
   8   6   2    11580.14    12286.72    933.00 o 
   9   6   2    13925.81    14477.12    642.07 o 
  10   6   2      744.97     -463.47    857.07 o 
  11   6   2     5599.62     5390.37    638.31 o 
  12   6   2     9558.07     8977.00    640.76 o 
  13   6   2     7117.61     7004.71    650.08 o 
  14   6   2    26775.28    27674.88    982.45 o 
  15   6   2     6321.53     7287.88   1137.85 o 
  16   6   2     6170.91     5470.38    661.41 o 
   0   7   2    10288.54    10165.72    810.97 o 
   1   7   2     4637.91     4478.06    472.63 o 
   2   7   2     4872.34     5112.04    458.15 o 
   3   7   2    11365.37    11905.27    602.37 o 
   4   7   2     7018.31     7900.58    518.68 o 
   5   7   2    45504.91    46116.63   1011.71 o 
   6   7   2    35760.89    36322.60    923.21 o 
   7   7   2      762.45      188.13   1049.33 o 
   8   7   2    26821.15    26971.41    816.62 o 
   9   7   2     1322.46      610.42    655.83 o 
  10   7   2    28326.04    27547.98    907.13 o 
  11   7   2    28218.61    26213.55    931.44 o 
  12   7   2     2261.58     3683.10    548.70 o 
  13   7   2      225.65      514.51    505.84 o 
  14   7   2    24811.53    23698.44   1442.62 o 
   0   8   2    82936.56    87292.52   2460.59 o 
   1   8   2     7607.67     8294.11    568.38 o 
   2   8   2    23579.38    25881.24    798.15 o 
   3   8   2    14740.37    14919.17    667.71 o 
   4   8   2     4228.21     4285.88    862.79 o 
   5   8   2     2601.39      396.89   1147.35 o 
   6   8   2     6210.96     6277.18    536.90 o 
   7   8   2    15017.18    14323.85    732.36 o 
   8   8   2    14661.79    14252.22    749.51 o 
   9   8   2    15096.61    15193.88    778.60 o 
  10   8   2     3387.70     3572.52    740.81 o 
  11   8   2     1454.61     2512.84    978.69 o 
  12   8   2      919.20     -137.20    807.99 o 
   0   9   2     9179.15    10021.06    871.40 o 
   1   9   2     1964.56     1665.77   1425.20 o 
   2   9   2     7865.29     7308.31    642.27 o 
   3   9   2     3148.88     2367.05    561.29 o 
   4   9   2    10349.22     8985.14    709.54 o 
   5   9   2    24567.42    23703.04    916.18 o 
   6   9   2    15955.98    15670.97    805.22 o 
   7   9   2     1121.84      968.14    501.11 o 
   8   9   2    14931.62    14843.92    818.53 o 
   9   9   2     3833.50     4623.06    681.12 o 
  10   9   2    20739.63    21172.28   1002.23 o 
   0  10   2     6538.88     1522.19   2322.82 o 
   1  10   2    11820.22    10691.46    797.63 o 
   2  10   2     6101.80     6675.04    648.18 o 
   3  10   2       53.27     -151.41    696.80 o 
   4  10   2     8208.52     8633.59    703.54 o 
   5  10   2     4437.39     5155.14    640.30 o 
   2   0   3    10191.68     9819.64    219.35 o 
   4   0   3    55843.45    53053.52   2172.87 o 
   6   0   3     9219.37    11098.52    816.44 o 
   8   0   3    71552.23    70381.81   1614.01 o 
  10   0   3    53173.02    53599.02   1898.52 o 
  12   0   3    36899.46    37716.83   1835.54 o 
  14   0   3    57974.30    55932.38   3473.61 o 
  16   0   3    15289.38    14881.62   1270.52 o 
  18   0   3      336.39     -354.46   1293.25 o 
  20   0   3      229.06      852.88    819.74 o 
   1   1   3      955.68     1225.91    230.42 o 
   2   1   3     5356.95     6495.41    224.76 o 
   3   1   3    67226.99    66170.65   2108.70 o 
   4   1   3    25859.76    25256.22   1703.52 o 
   5   1   3      917.38      651.74    215.94 o 
   6   1   3    93504.52    86737.51   4459.88 o 
   7   1   3    24857.55    21601.99   1632.66 o 
   8   1   3     8954.09     9055.00    408.10 o 
   9   1   3     8566.69     8205.85    412.79 o 
  10   1   3    17688.69    17094.69    535.16 o 
  11   1   3     2840.92     2718.00    604.62 o 
  12   1   3    18140.32    17731.62    750.82 o 
  13   1   3     3556.88     4018.53    402.01 o 
  14   1   3    51731.59    48881.11   3148.52 o 
  15   1   3    16041.94    14968.47    875.13 o 
  16   1   3     1550.39     1918.09   1492.44 o 
  17   1   3     2088.62     3205.26    480.75 o 
  18   1   3    83362.70    84276.83   3233.36 o 
  19   1   3      401.08      349.17    540.35 o 
   1   2   3     5124.58     3641.61    260.62 o 
   2   2   3     2319.71     2329.11    502.11 o 
   3   2   3    23562.10    18495.84    428.54 o 
   4   2   3      990.77     1870.34    420.43 o 
   5   2   3     7175.06     6655.89    352.57 o 
   6   2   3    14431.55    14854.21    391.97 o 
   7   2   3     2720.26     3032.74    327.97 o 
   8   2   3    80136.06    83562.30   2789.09 o 
   9   2   3     6328.27     6366.73    801.63 o 
  10   2   3   289916.28   300912.34   6546.34 o 
  11   2   3     3030.29     3083.40    496.98 o 
  12   2   3    31456.35    32708.78    771.45 o 
  13   2   3    11206.82    12453.06   1276.25 o 
  14   2   3    47533.69    47290.41   1002.65 o 
  15   2   3     2088.57     1970.72    865.22 o 
  16   2   3    22908.89    21498.02    818.67 o 
  17   2   3     1192.16     1643.68    477.89 o 
  18   2   3      495.87        3.30   1300.97 o 
  19   2   3      780.13     1452.84    500.67 o 
   1   3   3     6190.31     6244.65    273.67 o 
   2   3   3     3211.37     4306.57    250.84 o 
   3   3   3      425.79      103.22    512.43 o 
   4   3   3    17775.01    19525.29    429.40 o 
   5   3   3     3000.92     3275.73    255.58 o 
   6   3   3     1505.08     1686.76    290.12 o 
   7   3   3    26263.84    25077.61    615.00 o 
   8   3   3     3970.98     3870.45    373.94 o 
   9   3   3     6477.16     5566.42    424.04 o 
  10   3   3    12975.34    13389.17    555.25 o 
  11   3   3     1059.29     1394.59    450.67 o 
  12   3   3    15794.95    14530.81    640.08 o 
  13   3   3     1499.32     1321.22    578.48 o 
  14   3   3    36825.29    37012.75   1239.17 o 
  15   3   3     2139.78     1747.45    429.72 o 
  16   3   3    22265.42    21702.58    832.26 o 
  17   3   3      875.03      679.36   1106.71 o 
  18   3   3   131498.89   128535.88   3072.74 o 
  19   3   3      364.78     -794.52   1277.79 o 
   1   4   3    59625.79    57929.39   1329.62 o 
   2   4   3     7880.24     7381.68    603.26 o 
   3   4   3    16007.19    15763.92    715.67 o 
   4   4   3    10700.18    10041.44    427.24 o 
   5   4   3     4077.85     3837.78    345.37 o 
   6   4   3     2298.09     2293.95    329.97 o 
   7   4   3    16664.16    16279.06    550.85 o 
   8   4   3    47634.77    50752.88   1140.37 o 
   9   4   3     2888.94     2605.44    424.94 o 
  10   4   3   106497.60   110800.61   3347.93 o 
  11   4   3     4003.62     4022.00    445.98 o 
  12   4   3      475.52      666.33    442.24 o 
  13   4   3    11377.10    11381.62    610.83 o 
  14   4   3    54401.80    54706.68   3170.82 o 
  15   4   3     4799.62     3943.28   2051.90 o 
  16   4   3    18764.73    18630.83   1568.54 o 
  17   4   3     2230.34     3070.03    543.41 o 
  18   4   3     2290.59       68.71   1489.95 o 
   1   5   3     2550.11     3357.59    713.94 o 
   2   5   3    11360.66    13157.38    472.10 o 
   3   5   3    11690.94    12487.14    480.24 o 
   4   5   3    42266.81    43020.82    954.82 o 
   5   5   3     2537.85     3314.18    612.17 o 
   6   5   3    81173.06    80952.41   1925.77 o 
   7   5   3     6069.00     5851.45    425.43 o 
   8   5   3     8388.89     8971.53    482.35 o 
   9   5   3     5059.15     5221.55    433.63 o 
  10   5   3     3103.11     3014.68    395.87 o 
  11   5   3     2816.85     2983.06    476.78 o 
  12   5   3    21684.04    21923.05   1655.63 o 
  13   5   3     4088.29     4235.39    525.85 o 
  14   5   3    38997.68    38578.82   3444.33 o 
  15   5   3      747.10     -422.57    658.06 o 
  16   5   3     1208.47     -239.63   1070.87 o 
  17   5   3     2354.48     -376.50   1339.87 o 
   1   6   3     5687.20     5488.34    513.05 o 
   2   6   3     2148.62     2120.40    367.15 o 
   3   6   3    37504.43    37390.71   1838.13 o 
   4   6   3     8380.91     9216.16    486.49 o 
   5   6   3      573.47      876.17    601.16 o 
   6   6   3     1865.86     2481.54    418.74 o 
   7   6   3     2659.09     2064.49    998.96 o 
   8   6   3    32041.80    33058.02   2615.25 o 
   9   6   3     5738.69     6436.37    506.07 o 
  10   6   3    63815.88    63261.99   1666.91 o 
  11   6   3      265.54      118.48    817.22 o 
  12   6   3     1108.48     1738.13    482.01 o 
  13   6   3     4991.36     3834.73   1737.40 o 
  14   6   3    15508.10    15420.43    810.33 o 
  15   6   3      965.82      121.78   1454.17 o 
  16   6   3     7987.30     7376.53    701.60 o 
   1   7   3    15591.21    15261.37    610.38 o 
   2   7   3      439.54      687.96    351.28 o 
   3   7   3    35913.98    38488.48    898.77 o 
   4   7   3    12293.24    12167.16    612.49 o 
   5   7   3    12035.55    11997.54   1239.25 o 
   6   7   3     2040.64     2847.68    418.13 o 
   7   7   3     5202.45     4743.20    486.90 o 
   8   7   3      663.68       -0.40    788.93 o 
   9   7   3     1197.46     1753.45    669.28 o 
  10   7   3     5448.60     5743.31    886.38 o 
  11   7   3     4608.87     2921.79    598.02 o 
  12   7   3     3061.08     3392.75   2573.05 o 
  13   7   3     6730.47     6396.36    899.03 o 
  14   7   3    15384.83    15759.78   1545.50 o 
   1   8   3    21934.93    21229.64    777.60 o 
   2   8   3     3555.94     3939.54    453.09 o 
   3   8   3     5483.23     5287.60    522.39 o 
   4   8   3    12567.86    11491.38    657.23 o 
   5   8   3     5689.22     6241.72    728.30 o 
   6   8   3     1369.61     2049.08    438.22 o 
   7   8   3    25555.19    25211.21   1830.06 o 
   8   8   3    32481.97    33534.84   1000.84 o 
   9   8   3     2228.48     3966.47    616.33 o 
  10   8   3    65153.69    65950.53   3546.73 o 
  11   8   3      816.84       15.94    680.03 o 
  12   8   3    14294.40    16251.23   1328.37 o 
   1   9   3     4476.25     3894.17    527.26 o 
   2   9   3     1159.52     1067.03    616.91 o 
   3   9   3     6993.68     7679.39    698.89 o 
   4   9   3     4876.77     5259.28   1229.45 o 
   5   9   3     3646.88     4898.30    624.78 o 
   6   9   3     4575.82     6223.61    565.44 o 
   7   9   3    12969.16    12792.96    974.16 o 
   8   9   3     4495.87     3930.26    977.98 o 
   9   9   3     5294.33     3866.79    615.33 o 
   1  10   3    14332.87    14682.12    802.37 o 
   2  10   3     4524.78     5233.55    876.23 o 
   3  10   3     5866.17     6139.98    607.70 o 
   4  10   3     1527.87     1416.76    533.94 o 
   5  10   3     8383.88     6584.15   3429.81 o 
   0   0   4   143289.89   145687.34   1992.26 o 
   2   0   4    27823.53    29093.09   1354.07 o 
   4   0   4    10368.54     9764.29    321.70 o 
   6   0   4    11537.79    11837.64    904.19 o 
   8   0   4      602.10      870.52    259.18 o 
  10   0   4      411.67      130.18    413.06 o 
  12   0   4     6596.88     6539.84    602.23 o 
  14   0   4    12952.46    13121.39   1946.92 o 
  16   0   4    71233.28    67318.78   1462.90 o 
  18   0   4    37360.98    36918.23   1109.88 o 
  20   0   4    45380.68    46327.34   3748.67 o 
   0   1   4    11798.33     7831.02    362.55 o 
   1   1   4    15633.85    10117.30    470.82 o 
   2   1   4    30078.51    21199.13   1136.01 o 
   3   1   4    62843.41    49753.21   3369.92 o 
   4   1   4   133205.41   111801.41   6786.42 o 
   5   1   4    25214.27    22713.55   1136.16 o 
   6   1   4    51764.10    49324.07   2003.33 o 
   7   1   4     3334.60     3183.34    252.87 o 
   8   1   4    12051.46    12709.56    449.44 o 
   9   1   4    20109.89    19854.47    555.42 o 
  10   1   4    52106.45    52742.52   2477.99 o 
  11   1   4     2018.02     1682.55    354.13 o 
  12   1   4   190079.23   190376.69   8573.55 o 
  13   1   4     2575.04     2625.65    440.62 o 
  14   1   4    39473.07    38070.17   2992.11 o 
  15   1   4    14117.06    13745.42    885.13 o 
  16   1   4     7694.21     7524.03    592.63 o 
  17   1   4      984.21     2279.91   2048.16 o 
  18   1   4    25392.36    26599.41   1520.17 o 
  19   1   4     3414.19     3693.69    585.58 o 
   0   2   4   766194.44   779487.81   6543.63 o 
   1   2   4     6476.48     6751.21    267.73 o 
   2   2   4    56802.46    62778.34   1626.36 o 
   3   2   4    11100.56    11833.97    319.73 o 
   4   2   4    10106.73    11303.61    320.90 o 
   5   2   4     1196.34     1100.56    213.10 o 
   6   2   4    66907.73    60992.88   1486.33 o 
   7   2   4     1923.11     2194.13    283.79 o 
   8   2   4    47108.40    43510.41   2910.32 o 
   9   2   4    13308.40    12658.09    510.56 o 
  10   2   4    17700.88    17663.82    952.08 o 
  11   2   4     1832.56     1252.09   1584.16 o 
  12   2   4    10380.71    10878.10    528.25 o 
  13   2   4     1279.93      809.55    465.81 o 
  14   2   4    19018.69    19399.24   1230.46 o 
  15   2   4     1969.15      283.78    782.82 o 
  16   2   4    47866.13    49806.98   2841.74 o 
  17   2   4     3594.69     4978.87    769.42 o 
  18   2   4    45342.75    44892.22   1350.51 o 
  19   2   4     1423.36      456.48    552.06 o 
   0   3   4    13578.57    12305.10    512.01 o 
   1   3   4     4396.89     3712.27    259.13 o 
   2   3   4    13726.98    12228.57    378.93 o 
   3   3   4     2080.30     2193.05    237.82 o 
   4   3   4    56946.77    52170.00   1205.42 o 
   5   3   4    13232.00    12450.44    908.31 o 
   6   3   4    39969.54    38538.42    827.53 o 
   7   3   4     3044.34     2932.34   1963.63 o 
   8   3   4    23368.98    24495.99    613.87 o 
   9   3   4     2234.36     1343.28    357.12 o 
  10   3   4    13877.36    15002.18    567.08 o 
  11   3   4     1272.72      841.26    374.65 o 
  12   3   4    90387.86    91472.79   3589.65 o 
  13   3   4      711.45     1074.36    528.71 o 
  14   3   4    43396.95    43910.81   2474.11 o 
  15   3   4     2974.46     3843.05    753.42 o 
  16   3   4    12385.49    12286.20   1338.43 o 
  17   3   4     4982.41     5363.21    600.55 o 
  18   3   4     8046.61     8774.75    745.06 o 
  19   3   4     1434.75     1266.64    745.59 o 
   0   4   4   254675.19   274566.09   5104.13 o 
   1   4   4    38690.81    42186.03   1633.58 o 
   2   4   4    38232.91    44271.25    897.85 o 
   3   4   4     3645.66     3980.84    326.41 o 
   4   4   4     9807.83     9669.25    658.01 o 
   5   4   4    12016.82    11904.02    461.09 o 
   6   4   4    36022.66    35248.91    739.11 o 
   7   4   4     2825.87     2507.68   1525.43 o 
   8   4   4    28707.36    25269.64    875.26 o 
   9   4   4    63643.06    59884.29   1368.15 o 
  10   4   4     4880.02     5221.94    453.47 o 
  11   4   4    14982.33    14264.60    729.57 o 
  12   4   4    10635.32    10754.04   1071.75 o 
  13   4   4     4260.09     3928.59    525.05 o 
  14   4   4     6059.48     5441.62    597.74 o 
  15   4   4     1959.01     2684.22    935.84 o 
  16   4   4    33310.11    33438.35   1051.65 o 
  17   4   4     2351.46     2342.40   1113.27 o 
  18   4   4    31523.95    32644.66   1150.89 o 
   0   5   4    30257.94    29114.33    960.70 o 
   1   5   4     1397.83     1721.28    305.03 o 
   2   5   4    13014.81    11920.16    557.97 o 
   3   5   4     3971.70     3957.89    382.95 o 
   4   5   4   108994.16   109074.82   2052.90 o 
   5   5   4    11004.87    10787.77    496.78 o 
   6   5   4    38305.53    38738.02    878.32 o 
   7   5   4    12051.98    12882.18    542.00 o 
   8   5   4     8678.41     8504.41    593.89 o 
   9   5   4     9349.58    10070.95    526.42 o 
  10   5   4    24335.26    26259.76   1921.24 o 
  11   5   4     3269.18     3079.38   1202.48 o 
  12   5   4   121537.78   126340.77   4529.92 o 
  13   5   4    10458.29    10916.03    637.42 o 
  14   5   4    30848.00    30001.35   1177.96 o 
  15   5   4      580.19     1602.87    638.99 o 
  16   5   4     7008.82     6339.31    678.68 o 
  17   5   4     6707.57     7039.43    669.83 o 
   0   6   4   120054.80   125493.10   3042.21 o 
   1   6   4     4439.54     4331.31    444.04 o 
   2   6   4     1222.87     1657.04    343.55 o 
   3   6   4     1510.99     1282.88    406.96 o 
   4   6   4     1263.16      559.28    602.86 o 
   5   6   4     5700.27     5219.81    495.37 o 
   6   6   4     9657.63     9249.50    542.43 o 
   7   6   4      497.18      504.62    462.90 o 
   8   6   4     1389.50     1755.90    607.07 o 
   9   6   4    11366.35    10870.24   1007.84 o 
  10   6   4     2079.92     1698.27    767.69 o 
  11   6   4      115.47      575.31    484.97 o 
  12   6   4     4352.17     3066.88    496.55 o 
  13   6   4     3539.59     3000.08   1025.88 o 
  14   6   4     8124.22     9043.36    834.33 o 
  15   6   4    10581.80    11950.64    973.21 o 
  16   6   4    42759.83    43640.95   2619.59 o 
   0   7   4     8887.04     8243.58    772.20 o 
   1   7   4    10008.19    10775.64    546.87 o 
   2   7   4     8860.35    10212.29   1069.13 o 
   3   7   4    37124.86    36794.89    919.19 o 
   4   7   4    25929.32    25623.04    962.37 o 
   5   7   4     2190.46     2616.71   1699.35 o 
   6   7   4     2265.89     3387.51    937.55 o 
   7   7   4     1767.23     2103.06   1098.12 o 
   8   7   4     5212.20     5334.00    503.74 o 
   9   7   4    13338.48    13659.46    843.83 o 
  10   7   4    12675.39    11916.92    683.98 o 
  11   7   4    14458.72    14287.18    757.06 o 
  12   7   4    52680.98    52583.90   2744.14 o 
  13   7   4     4929.60     4874.42    586.50 o 
  14   7   4    20877.21    18315.31    942.75 o 
   0   8   4   189362.69   202321.27   4581.23 o 
   1   8   4     6106.97     5382.13    547.28 o 
   2   8   4    15039.80    16419.57   1155.24 o 
   3   8   4     7086.81     7216.01    546.55 o 
   4   8   4     2405.73     2380.65    469.28 o 
   5   8   4    28876.44    27795.77    881.15 o 
   6   8   4    20501.85    19477.21    813.26 o 
   7   8   4     3239.18     3973.79    720.63 o 
   8   8   4    29144.02    27658.08    960.48 o 
   9   8   4    17143.19    15646.00    845.69 o 
  10   8   4     8824.73     8923.85    698.33 o 
  11   8   4     5894.73     5145.25    604.16 o 
  12   8   4     2236.89     1507.77    823.17 o 
   0   9   4     5584.58     5023.96    842.65 o 
   1   9   4     8880.61     9231.30   1468.56 o 
   2   9   4     9817.45     9282.72    812.54 o 
   3   9   4     3314.21     4170.88    554.14 o 
   4   9   4    32543.29    30722.13   1019.19 o 
   5   9   4     8379.27     8100.62    668.57 o 
   6   9   4     7722.15     7279.36    940.29 o 
   7   9   4     5638.10     5356.56   1287.51 o 
   8   9   4     5769.07     5364.85    870.40 o 
   9   9   4     1178.34     1190.66    507.99 o 
   0  10   4    23146.78    22676.24   1264.09 o 
   1  10   4    24343.86    25407.30   1248.17 o 
   2  10   4     1799.72     1201.49   1061.95 o 
   3  10   4     2141.98     2551.62    554.11 o 
   4  10   4     5261.77     5132.55    631.94 o 
   2   0   5    53805.63    51191.81   1334.52 o 
   4   0   5    26315.82    25972.60   1299.86 o 
   6   0   5   190335.63   188754.33   6026.18 o 
   8   0   5   201910.64   197421.02   6088.66 o 
  10   0   5    72790.67    74319.75   2591.68 o 
  12   0   5    70452.95    73277.70   2505.70 o 
  14   0   5    43169.86    44232.14    984.82 o 
  16   0   5    28088.23    26702.60    914.68 o 
  18   0   5      591.10      962.00    523.23 o 
   1   1   5     2423.08     2726.52    202.80 o 
   2   1   5   722881.38   763005.19  11020.33 o 
   3   1   5    49666.43    48625.49    846.52 o 
   4   1   5   165775.22   155190.45   6573.77 o 
   5   1   5     1429.36     1564.60    217.62 o 
   6   1   5    16567.54    14664.82    486.83 o 
   7   1   5    24464.85    22768.59   2404.35 o 
   8   1   5     9950.11     9117.25    626.90 o 
   9   1   5     2988.33     2897.91    333.33 o 
  10   1   5    12903.72    11913.14    950.10 o 
  11   1   5    12523.63    10970.57    881.85 o 
  12   1   5    37890.29    33851.48   4270.26 o 
  13   1   5     3776.84     4699.46    558.38 o 
  14   1   5    21762.79    21615.18    734.57 o 
  15   1   5     7663.45     8007.96    928.56 o 
  16   1   5    18529.36    18608.55   1105.77 o 
  17   1   5     1457.33      845.32   1363.79 o 
  18   1   5     4001.08     4896.10   1683.49 o 
  19   1   5      170.16      -48.29    850.00 o 
   1   2   5    18473.63    15099.19    367.82 o 
   2   2   5    11648.50    10225.58    327.59 o 
   3   2   5    10395.52     8930.90    309.45 o 
   4   2   5    18972.29    17835.54    926.08 o 
   5   2   5     7799.61     6788.54    298.49 o 
   6   2   5   482411.00   482292.81  13333.95 o 
   7   2   5     3652.50     3476.62    310.84 o 
   8   2   5   144620.98   152083.77   3506.57 o 
   9   2   5     3964.70     4055.41    379.67 o 
  10   2   5    10056.75    10745.26   1051.68 o 
  11   2   5     1164.12     1959.24    341.42 o 
  12   2   5    44671.55    44842.63   2523.24 o 
  13   2   5     2099.28     1824.29    782.83 o 
  14   2   5    24695.87    23952.23   1523.80 o 
  15   2   5     1074.30     1595.87    397.10 o 
  16   2   5    29901.56    30285.82    916.79 o 
  17   2   5      528.71     1177.65    455.98 o 
  18   2   5     1863.14     1637.96    987.12 o 
  19   2   5     2581.17     2923.84   1024.99 o 
   1   3   5     1040.53     1643.08    202.62 o 
   2   3   5   186707.39   200745.06   2873.93 o 
   3   3   5     3043.39     3298.08    256.51 o 
   4   3   5   330660.84   334450.94   4059.95 o 
   5   3   5    15120.10    14167.23    457.74 o 
   6   3   5     7679.98     7072.04    481.23 o 
   7   3   5      923.14     1387.54    288.06 o 
   8   3   5    16487.43    15400.74   1321.61 o 
   9   3   5     1819.70     1419.35    516.28 o 
  10   3   5    11547.41    10412.18    551.78 o 
  11   3   5      270.93     -468.55    737.87 o 
  12   3   5     2216.55     2825.53    439.12 o 
  13   3   5     2014.60     2278.03    407.89 o 
  14   3   5    18409.74    18061.90    750.36 o 
  15   3   5     2762.82     2913.23    457.28 o 
  16   3   5     8059.32     8158.25   1085.83 o 
  17   3   5     3628.49     2340.54   1350.47 o 
  18   3   5     7204.72     6652.26    932.69 o 
  19   3   5      669.18     -595.56   1246.86 o 
   1   4   5    20936.87    19148.10    924.91 o 
   2   4   5    20720.68    19760.72    977.08 o 
   3   4   5    62824.03    60361.00   2306.06 o 
   4   4   5    16819.41    16925.50    525.23 o 
   5   4   5     8215.10     7938.45    450.94 o 
   6   4   5   182606.81   179002.16   3463.48 o 
   7   4   5      308.41      -14.27    400.61 o 
   8   4   5   122213.19   126174.84   2157.28 o 
   9   4   5    10680.14    10198.91    538.32 o 
  10   4   5    16109.48    17582.41    623.31 o 
  11   4   5     7049.21     7020.00    506.01 o 
  12   4   5    32290.37    33393.05   1211.99 o 
  13   4   5    19538.70    20682.03   1838.93 o 
  14   4   5    33497.47    33810.13   2857.49 o 
  15   4   5     8571.93     8912.46    801.57 o 
  16   4   5    13009.82    13347.94    772.88 o 
  17   4   5     2601.58     2691.87    524.21 o 
  18   4   5     1271.68      782.70    742.98 o 
   1   5   5    19038.75    21156.18    665.15 o 
   2   5   5   392383.91   437813.84   6856.61 o 
   3   5   5     4611.74     5029.44    384.16 o 
   4   5   5    65962.77    68004.25   1292.39 o 
   5   5   5    21841.13    22185.54    638.26 o 
   6   5   5    27997.69    28075.90    737.84 o 
   7   5   5     5621.01     6212.13    746.85 o 
   8   5   5     5999.68     5947.44    442.30 o 
   9   5   5      830.70      643.43    781.43 o 
  10   5   5     8006.71     7805.92    743.56 o 
  11   5   5     2439.32     2186.17    454.00 o 
  12   5   5    41521.38    40531.77   1665.74 o 
  13   5   5     4502.38     2500.51    995.67 o 
  14   5   5    13262.15    12186.78   1496.65 o 
  15   5   5     5585.63     5378.49    629.20 o 
  16   5   5    19114.65    16845.46    955.91 o 
  17   5   5      453.24     -115.77   1303.63 o 
   1   6   5    17056.12    16095.30    614.08 o 
   2   6   5     9238.13     7961.63    503.38 o 
   3   6   5     3594.35     4234.34    512.97 o 
   4   6   5     5428.37     7072.72   1198.47 o 
   5   6   5     1178.56     1963.40    776.91 o 
   6   6   5   119604.34   116568.35   3394.43 o 
   7   6   5    11142.97    11168.59    577.95 o 
   8   6   5   103320.07   108008.72   4474.00 o 
   9   6   5    12546.50    12524.60    665.48 o 
  10   6   5    15327.47    15081.72   1002.13 o 
  11   6   5     2181.76     2672.84    457.22 o 
  12   6   5    31311.81    31721.28    967.49 o 
  13   6   5    11026.05    10585.97    999.33 o 
  14   6   5    10481.94    10193.80    711.92 o 
  15   6   5     3948.72     5172.30    891.35 o 
  16   6   5    20618.32    20741.65   2044.85 o 
   1   7   5    12601.70    13174.67    594.64 o 
   2   7   5   105620.82   112564.92   2272.09 o 
   3   7   5    16436.15    16542.12    637.29 o 
   4   7   5    84067.68    84853.17   2290.77 o 
   5   7   5    11010.68    11152.58    603.01 o 
   6   7   5      939.70      971.11    680.20 o 
   7   7   5    15877.84    17343.77    921.38 o 
   8   7   5    15347.03    15142.93    725.10 o 
   9   7   5    12745.72    12381.46    679.74 o 
  10   7   5     6634.69     6854.01    588.70 o 
  11   7   5    20940.96    20551.08   1569.55 o 
  12   7   5     4623.50     3163.29    748.42 o 
  13   7   5     1126.80     1024.67    558.20 o 
  14   7   5    16620.02    15582.05    838.76 o 
   1   8   5     4147.15     4561.23    495.27 o 
   2   8   5     3071.24     3339.99   1001.49 o 
   3   8   5    19091.53    18845.17    940.03 o 
   4   8   5    13949.85    13186.50   1051.67 o 
   5   8   5     2209.98     1947.90    773.57 o 
   6   8   5   116242.20   113504.43   2686.29 o 
   7   8   5     8480.64     7997.48    647.24 o 
   8   8   5    41112.70    42032.67   1421.94 o 
   9   8   5     6779.62     6486.31    641.33 o 
  10   8   5     4370.25     4575.50    569.05 o 
  11   8   5     1999.19      766.73    573.93 o 
  12   8   5    22231.99    23760.94    966.11 o 
   1   9   5    14771.13    13567.85   1325.94 o 
   2   9   5    59929.12    58775.14   1375.13 o 
   3   9   5     2218.01     1580.94    677.02 o 
   4   9   5    65440.03    62812.19   1471.57 o 
   5   9   5    26489.90    26590.44   1638.09 o 
   6   9   5     2122.40     2385.76    526.68 o 
   7   9   5       83.55     -326.18   1242.63 o 
   8   9   5     4123.41     3995.17    570.64 o 
   9   9   5     6719.63     7123.87    665.34 o 
   1  10   5      981.38      411.24    530.01 o 
   2  10   5     8017.71     7086.14    681.99 o 
   3  10   5    13630.81    14152.53    780.05 o 
   4  10   5     2673.57     2346.47   1011.54 o 
   0   0   6  1041004.00   904339.81   6361.67 o 
   2   0   6   559152.06   528220.75  17508.20 o 
   4   0   6    30118.15    31823.04    601.74 o 
   6   0   6   366227.63   358610.97   7250.23 o 
   8   0   6    22973.02    22348.66   2253.52 o 
  10   0   6     8760.84     8959.07    424.09 o 
  12   0   6    12553.51    11707.96   1328.59 o 
  14   0   6    34682.45    34335.54   1959.36 o 
  16   0   6    26708.41    25723.88   2212.45 o 
  18   0   6    13712.12    13495.55   1023.00 o 
   0   1   6    12871.09    10046.77    411.24 o 
   1   1   6    11993.52     9684.32    417.05 o 
   2   1   6    75472.96    64649.39   1208.53 o 
   3   1   6    25496.68    22606.04    735.04 o 
   4   1   6    23786.81    21714.60   2174.22 o 
   5   1   6    44142.67    43492.50   3557.80 o 
   6   1   6    38130.98    39452.79    794.81 o 
   7   1   6     1272.63      828.68    510.39 o 
   8   1   6    71565.86    71669.46   3253.27 o 
   9   1   6    15405.33    15266.04    561.45 o 
  10   1   6   271635.31   273099.00  20783.94 o 
  11   1   6     1032.07      646.95    887.09 o 
  12   1   6     4423.75     4704.00    537.39 o 
  13   1   6     1466.41     1436.93    366.09 o 
  14   1   6     7881.02     8926.70    800.74 o 
  15   1   6     7280.63     7317.32    536.99 o 
  16   1   6     2507.26     2723.52    481.72 o 
  17   1   6     1517.53     1744.62   1261.21 o 
  18   1   6     5476.09     6684.75    685.38 o 
  19   1   6     2327.28     2941.67    781.13 o 
   0   2   6    60939.66    70536.74   2086.03 o 
   1   2   6     1949.58     2042.40    208.31 o 
   2   2   6   234013.59   249930.63   3021.56 o 
   3   2   6    31681.28    33382.64    871.06 o 
   4   2   6    20888.46    19607.59   1355.98 o 
   5   2   6      942.68      902.06    216.46 o 
   6   2   6   168252.31   155319.44   6656.41 o 
   7   2   6    14193.17    13693.49   1128.00 o 
   8   2   6     5490.87     6045.37    377.15 o 
   9   2   6    28418.00    26975.15   1898.21 o 
  10   2   6      397.45      243.79    334.06 o 
  11   2   6     8836.43     8808.15    521.18 o 
  12   2   6     3096.45     2426.16    443.39 o 
  13   2   6     1862.04     1958.81    900.54 o 
  14   2   6    36982.70    35082.69   1648.63 o 
  15   2   6     1830.13     1797.63    585.39 o 
  16   2   6     8288.19     8931.98    634.35 o 
  17   2   6     2607.13     2698.91    531.59 o 
  18   2   6     6062.40     5794.51    726.61 o 
  19   2   6     1070.42     1430.24    530.83 o 
   0   3   6    17897.91    16683.16    581.27 o 
   1   3   6     4614.34     3672.82    282.48 o 
   2   3   6    57043.14    49163.08    969.51 o 
   3   3   6    10762.07    10142.93    358.23 o 
   4   3   6   101744.21    93590.20   1627.43 o 
   5   3   6    16750.53    15912.90    482.83 o 
   6   3   6    84279.25    86201.55   1920.36 o 
   7   3   6     4030.76     3687.78    904.09 o 
   8   3   6   107973.27   111380.69   2069.42 o 
   9   3   6     5379.39     6053.80    759.48 o 
  10   3   6   311081.22   319791.53  13869.00 o 
  11   3   6     6071.03     7241.12    471.48 o 
  12   3   6     3000.73     2495.25    450.82 o 
  13   3   6     2835.49     2753.33    454.79 o 
  14   3   6     6364.46     5860.49   1299.39 o 
  15   3   6     4976.61     5874.43    523.57 o 
  16   3   6     8873.02     8819.04    648.72 o 
  17   3   6     2217.58     2192.45    578.97 o 
  18   3   6    19009.09    19604.47   1227.69 o 
   0   4   6   143895.30   150071.66   3927.25 o 
   1   4   6    22800.63    24322.65    552.16 o 
   2   4   6   161437.75   172351.22   3026.58 o 
   3   4   6     9306.23     9637.82    500.64 o 
   4   4   6    11584.77    11162.83    453.43 o 
   5   4   6     4351.31     3636.67    365.87 o 
   6   4   6   107694.98   104922.20   2010.17 o 
   7   4   6     4767.62     4639.94    534.90 o 
   8   4   6    13087.16    11344.02    559.31 o 
   9   4   6    14109.86    12932.55    577.51 o 
  10   4   6      817.15     1926.49    352.43 o 
  11   4   6     8239.69     8556.12    543.79 o 
  12   4   6     8640.87     9494.26    606.47 o 
  13   4   6     2514.56     2499.97    528.90 o 
  14   4   6    38645.05    37175.41   1765.63 o 
  15   4   6     3919.15     4107.41    548.83 o 
  16   4   6    12051.44    13492.94    753.59 o 
  17   4   6     4908.23     5615.43    640.30 o 
  18   4   6     2273.31      808.57    823.62 o 
   0   5   6    28638.20    28545.71    994.21 o 
   1   5   6    12172.89    11577.23    504.18 o 
   2   5   6    36797.23    34746.04    826.08 o 
   3   5   6     7986.76     8405.82    563.63 o 
   4   5   6     5737.66     6207.99    429.98 o 
   5   5   6    18046.05    17431.33    610.28 o 
   6   5   6    30566.93    31299.51    781.45 o 
   7   5   6      330.58      768.78    687.75 o 
   8   5   6    29141.08    30764.64    789.60 o 
   9   5   6     4144.15     3052.85   1268.15 o 
  10   5   6   191823.73   197000.88   3821.24 o 
  11   5   6    12977.42    12668.77    655.60 o 
  12   5   6     4118.83     4388.85    514.88 o 
  13   5   6     4955.78     5704.34    544.69 o 
  14   5   6    13292.03    15087.82    762.20 o 
  15   5   6     1570.84      -59.35    797.61 o 
  16   5   6     2566.20     2090.43   1250.33 o 
  17   5   6     6696.66     6032.76    671.91 o 
   0   6   6   195191.33   212610.38   5630.54 o 
   1   6   6    15250.72    15832.11    598.05 o 
   2   6   6   171593.78   184718.78   3809.33 o 
   3   6   6     6258.04     7175.71    461.49 o 
   4   6   6    19816.85    20929.66    682.72 o 
   5   6   6     4552.71     4736.23    450.68 o 
   6   6   6   134701.91   129431.26   2530.71 o 
   7   6   6    30859.85    31717.94    871.82 o 
   8   6   6    12470.34    12222.33    621.40 o 
   9   6   6    25300.30    24477.58    829.21 o 
  10   6   6     2364.63     2317.10    465.93 o 
  11   6   6     5083.46     5016.20    535.26 o 
  12   6   6     4524.26     3954.66    564.28 o 
  13   6   6     1619.63     1872.07   1163.68 o 
  14   6   6     9402.48     9750.32   1571.19 o 
  15   6   6     1510.98     -270.68   1379.61 o 
  16   6   6    14404.76    14569.69    899.57 o 
   0   7   6     6860.00     7522.59    735.10 o 
   1   7   6       55.48     -582.57    911.81 o 
   2   7   6    27565.65    27237.66    834.19 o 
   3   7   6     5164.30     5009.77    478.22 o 
   4   7   6    39203.77    40756.81    984.81 o 
   5   7   6     5265.23     6462.95    487.03 o 
   6   7   6    12567.42    13098.66    629.28 o 
   7   7   6     3985.21     3903.39    607.15 o 
   8   7   6    23918.26    25905.15    833.90 o 
   9   7   6     1496.95     1853.94   1492.44 o 
  10   7   6   125628.28   122856.05   3916.24 o 
  11   7   6    19145.52    19201.36    880.21 o 
  12   7   6     1190.19      492.15    640.53 o 
  13   7   6     6122.53     5176.69    866.21 o 
  14   7   6     3187.82     3218.13    606.42 o 
   0   8   6     5022.50     5215.66    701.36 o 
   1   8   6    10678.90    10316.40    596.41 o 
   2   8   6    46908.41    46479.21   1046.85 o 
   3   8   6     1190.66      789.14    819.78 o 
   4   8   6    11322.10    12274.34    648.95 o 
   5   8   6     2291.18     1891.75   2048.29 o 
   6   8   6    37431.57    36085.57   1045.95 o 
   7   8   6    28797.95    27222.78    937.00 o 
   8   8   6     3576.92     4454.85    576.87 o 
   9   8   6     1407.83     1575.05    484.30 o 
  10   8   6      657.97      411.16    666.04 o 
  11   8   6      121.44        7.16   1139.82 o 
  12   8   6     2190.36     1863.59    577.85 o 
   0   9   6    13025.31    12237.02   1004.47 o 
   1   9   6     7011.79     6664.19    730.01 o 
   2   9   6    12044.72    13503.92    757.17 o 
   3   9   6     5271.01     6349.03   1369.91 o 
   4   9   6     9509.42     9610.50    701.13 o 
   5   9   6    25830.51    25579.91    935.66 o 
   6   9   6     8146.29     7110.53   3342.36 o 
   7   9   6     3713.90     4875.89    540.20 o 
   8   9   6    14771.20    14300.97    770.97 o 
   9   9   6     3784.52     4269.53    887.13 o 
   0  10   6    53582.00    52420.66   1833.76 o 
   1  10   6    13825.44    12871.00   1089.43 o 
   2  10   6    44595.36    43953.95   2047.84 o 
   3  10   6     8026.59     7638.64    666.80 o 
   4  10   6     2608.06     2550.06   2551.95 o 
   2   0   7    29911.47    29617.45    878.54 o 
   4   0   7    33168.35    32672.92    686.98 o 
   6   0   7   467949.81   460240.63  11973.40 o 
   8   0   7    82875.72    84307.28   4672.68 o 
  10   0   7    37256.33    38600.30   2092.31 o 
  12   0   7    62668.43    59999.95   6353.80 o 
  14   0   7    71046.44    71236.95   6418.08 o 
  16   0   7    55977.29    54712.76   2488.81 o 
  18   0   7     5814.78     6173.46   1205.95 o 
   1   1   7     2863.36     2996.45    216.49 o 
   2   1   7   212453.77   213168.25   5922.62 o 
   3   1   7    10574.31    10028.40    383.93 o 
   4   1   7     4966.04     6099.86    655.34 o 
   5   1   7    11685.01    11075.20    473.11 o 
   6   1   7    10969.80    10425.03   1124.47 o 
   7   1   7    22004.88    20991.29   1416.13 o 
   8   1   7     6883.58     6330.48    423.98 o 
   9   1   7     3479.26     2752.28    347.98 o 
  10   1   7     7647.30     7964.28    461.12 o 
  11   1   7     5754.90     6681.54    424.03 o 
  12   1   7    21094.09    21352.66   1802.38 o 
  13   1   7     7913.50     7841.04    993.38 o 
  14   1   7     1086.73     1312.63   1440.29 o 
  15   1   7     7910.44     7185.84    543.97 o 
  16   1   7     2281.71     3080.12    460.53 o 
  17   1   7     2578.03     2701.03    650.82 o 
  18   1   7    37973.07    37863.93   1994.34 o 
  19   1   7       49.13     -733.13    733.13 o 
   1   2   7    11137.37     8881.00    307.20 o 
   2   2   7    27378.26    23941.45    512.37 o 
   3   2   7    26489.38    23529.16    491.67 o 
   4   2   7    19016.09    16245.98    611.64 o 
   5   2   7     3441.78     3587.34    644.23 o 
   6   2   7   133522.78   131573.83   6115.56 o 
   7   2   7    14502.05    14365.23   1026.98 o 
   8   2   7    27122.05    27811.75   2031.36 o 
   9   2   7      583.85      859.55    422.23 o 
  10   2   7     7957.12     8613.41    450.48 o 
  11   2   7     1813.30     1857.82    620.54 o 
  12   2   7    17515.23    19258.89   1039.41 o 
  13   2   7     2934.00     2597.24    442.73 o 
  14   2   7    54483.46    56862.70   2608.03 o 
  15   2   7     8260.65     9332.53   1741.08 o 
  16   2   7    28140.63    26760.63   2611.58 o 
  17   2   7      618.48      -82.60    731.58 o 
  18   2   7       60.59     -108.03   1272.69 o 
  19   2   7      931.08      187.79   1187.18 o 
   1   3   7     1970.63     2142.19    225.95 o 
   2   3   7   512901.09   549696.69  11637.59 o 
   3   3   7    23558.77    23641.27    531.10 o 
   4   3   7    22695.18    22746.11    528.42 o 
   5   3   7     5368.55     5499.77    630.86 o 
   6   3   7    70617.23    67683.09   1513.95 o 
   7   3   7     2992.44     2518.27    340.61 o 
   8   3   7     4478.40     4216.12    391.74 o 
   9   3   7      504.96     -112.22    558.28 o 
  10   3   7     2805.63     3178.42    411.38 o 
  11   3   7     6453.82     6220.82    524.83 o 
  12   3   7    25063.58    24373.61   1310.08 o 
  13   3   7     2499.66     2856.84    434.85 o 
  14   3   7     1712.12     1707.45    834.94 o 
  15   3   7     2813.50     2703.69    501.84 o 
  16   3   7     5959.46     5886.14    847.71 o 
  17   3   7     2887.21     2761.42    586.59 o 
  18   3   7    12000.78    11826.26   1782.49 o 
   1   4   7    13242.21    12482.93    455.83 o 
   2   4   7     3932.76     4127.06    334.69 o 
   3   4   7    23787.62    21069.34    983.08 o 
   4   4   7     4517.16     4001.34    349.06 o 
   5   4   7     5736.87     5339.83    393.71 o 
   6   4   7   154433.38   151943.67   3182.16 o 
   7   4   7     2381.54     1044.78    497.25 o 
   8   4   7    37394.57    38787.18   1822.18 o 
   9   4   7     9117.92     9387.73    507.31 o 
  10   4   7     5491.52     6347.85    467.60 o 
  11   4   7     2614.42     2800.17    480.98 o 
  12   4   7     9894.35    10319.91    831.10 o 
  13   4   7     1868.46      939.02    484.47 o 
  14   4   7    34147.28    33806.55   1549.61 o 
  15   4   7     8377.60     9326.40   1279.29 o 
  16   4   7    27451.24    27362.19   3074.31 o 
  17   4   7      906.20    -1191.34   1333.95 o 
  18   4   7      847.87     1109.51    788.65 o 
   1   5   7     8602.84     8959.61    439.46 o 
   2   5   7   104822.48   110927.15   1948.42 o 
   3   5   7    19481.24    18885.79    637.33 o 
   4   5   7     4117.53     9138.68   3787.80 o 
   5   5   7     6636.34     6171.59    783.08 o 
   6   5   7     3203.77     4193.16    387.57 o 
   7   5   7    12275.86    11851.52    561.98 o 
   8   5   7     3342.37     3466.35    410.47 o 
   9   5   7      704.87     1905.96    787.81 o 
  10   5   7     5472.13     5496.68    565.99 o 
  11   5   7    13504.27    13656.91    686.35 o 
  12   5   7    10890.14    11306.24    864.77 o 
  13   5   7     4493.69     5287.46    515.99 o 
  14   5   7     1477.17     1411.58    492.26 o 
  15   5   7     1042.16      304.55   1111.87 o 
  16   5   7     3716.34     3316.42    651.63 o 
  17   5   7      950.67     1441.89    550.66 o 
   1   6   7    24252.05    22680.68    725.60 o 
   2   6   7    16552.71    16573.18   1230.45 o 
   3   6   7    20217.81    20375.83   1463.90 o 
   4   6   7    11765.99    11919.58   1083.66 o 
   5   6   7      811.38     1057.20    582.67 o 
   6   6   7   133750.72   132899.03   2517.45 o 
   7   6   7     9527.30     8655.58    541.27 o 
   8   6   7    18574.29    19939.05    703.41 o 
   9   6   7     7184.77     6329.55    537.15 o 
  10   6   7     8590.13     8679.29    591.46 o 
  11   6   7     2273.01     -128.92   1217.49 o 
  12   6   7    14541.67    13755.75   1364.65 o 
  13   6   7     6541.57     7468.06    662.86 o 
  14   6   7    44892.63    48046.02   1242.53 o 
  15   6   7    18863.52    20250.72   2237.41 o 
   1   7   7     8229.40     9026.10    508.92 o 
   2   7   7   114753.04   122738.33   2428.55 o 
   3   7   7     5418.67     4724.97    463.61 o 
   4   7   7     2088.32     1405.51    733.22 o 
   5   7   7     3486.98     2820.23   1289.11 o 
   6   7   7    21780.57    23391.84    815.98 o 
   7   7   7     4030.75     4164.26    500.67 o 
   8   7   7     5169.75     4601.71    589.52 o 
   9   7   7     3387.17     2890.02    519.52 o 
  10   7   7     4697.16     4372.90    589.04 o 
  11   7   7     8891.88     8935.38    659.44 o 
  12   7   7    22603.64    22460.68    940.84 o 
  13   7   7    10863.44     9404.21    768.45 o 
  14   7   7     2643.65     3427.27   3317.97 o 
   1   8   7     3728.16     4244.27    474.50 o 
   2   8   7     5078.46     6177.74    797.23 o 
   3   8   7     4080.99     5235.64    564.26 o 
   4   8   7     5976.95     5263.44    529.33 o 
   5   8   7     2154.97     2386.76    503.64 o 
   6   8   7    41536.42    39278.38   1928.35 o 
   7   8   7     7722.43     7784.27    623.25 o 
   8   8   7     2883.97     3961.99    514.31 o 
   9   8   7    13672.89    12877.11    746.82 o 
  10   8   7      615.30      827.84   1527.68 o 
  11   8   7      163.45      543.16   1032.06 o 
  12   8   7     9097.79     9945.61   1173.31 o 
   1   9   7     1162.68     2028.64    483.46 o 
   2   9   7    79876.78    80324.73   1764.96 o 
   3   9   7    40744.89    42455.50   1123.93 o 
   4   9   7     1302.35     1435.77    516.25 o 
   5   9   7     9108.43     8926.44    645.11 o 
   6   9   7     3090.80     2597.82    586.37 o 
   7   9   7     4054.85     3137.64    604.52 o 
   8   9   7     6458.52     6336.08    699.10 o 
   9   9   7     1285.40     1913.98    951.78 o 
   1  10   7     8636.52     7210.54    930.22 o 
   2  10   7     2056.53     -559.52   1726.21 o 
   3  10   7     7809.62     7525.46    656.47 o 
   0   0   8   125739.73   127865.02   2651.18 o 
   2   0   8    15502.72    16949.69    849.35 o 
   4   0   8    45821.09    43023.14   1005.98 o 
   6   0   8    28295.19    28828.38    998.22 o 
   8   0   8    53963.12    52984.25   1379.03 o 
  10   0   8     9357.64     8715.60    450.07 o 
  12   0   8    17266.98    17512.57    599.76 o 
  14   0   8    26847.24    25765.46   1859.93 o 
  16   0   8   146139.94   142874.64  12496.40 o 
  18   0   8    10162.73    11389.85    926.09 o 
   0   1   8     2942.70     3690.76    334.76 o 
   1   1   8    17292.68    15197.32    343.27 o 
   2   1   8     1283.27     1059.41    301.88 o 
   3   1   8     7972.71     6984.18    335.79 o 
   4   1   8    37305.96    37502.05   2215.57 o 
   5   1   8    24816.74    22724.91    762.86 o 
   6   1   8    22589.74    21854.66    531.53 o 
   7   1   8     4935.67     4558.62    305.54 o 
   8   1   8    31605.10    30748.87   1212.08 o 
   9   1   8    22012.76    22826.41   1244.66 o 
  10   1   8     7472.76     8480.43    453.78 o 
  11   1   8     1834.59     1172.39    496.45 o 
  12   1   8   198049.56   184189.66  14302.02 o 
  13   1   8      745.88      449.61    909.73 o 
  14   1   8      564.94     1114.54    407.54 o 
  15   1   8    10499.22    10361.48    758.76 o 
  16   1   8     5228.27     6105.15    542.26 o 
  17   1   8     7122.36     6954.49    614.76 o 
  18   1   8     4087.68     3789.38    605.80 o 
  19   1   8     1850.32     1729.67   1201.52 o 
   0   2   8    54111.62    65828.88   1546.96 o 
   1   2   8    11469.49    11232.47    313.73 o 
   2   2   8    18222.99    17144.93    372.89 o 
   3   2   8     9255.90     9644.24    620.26 o 
   4   2   8     9224.95     9094.21    313.86 o 
   5   2   8    12674.83    11947.01    500.85 o 
   6   2   8    17183.68    15644.23    606.26 o 
   7   2   8     3078.18     2633.90    320.68 o 
   8   2   8     6065.87     5767.85    397.85 o 
   9   2   8     8632.51     8254.92    463.14 o 
  10   2   8       72.76      714.88    310.74 o 
  11   2   8    10963.69    11328.78   1177.01 o 
  12   2   8     7136.03     7320.62    489.23 o 
  13   2   8     2106.17     1608.24    439.76 o 
  14   2   8     9142.27     8971.15   1329.03 o 
  15   2   8      437.56      443.96   1586.52 o 
  16   2   8   140885.77   142477.97   8141.42 o 
  17   2   8     1479.92     1608.75   1389.85 o 
  18   2   8     6605.51     6935.32    676.10 o 
  19   2   8      920.44      263.07   1232.83 o 
   0   3   8    56450.86    53239.91   1384.94 o 
   1   3   8     4247.38     3945.34    419.71 o 
   2   3   8     1399.22     1545.35    233.40 o 
   3   3   8    11388.33    10173.09    506.67 o 
   4   3   8    35847.29    34542.32    798.00 o 
   5   3   8      739.01     1217.37    281.73 o 
   6   3   8    27932.11    26530.74    633.06 o 
   7   3   8     6286.91     6430.94    404.45 o 
   8   3   8    61687.36    66388.53   2294.28 o 
   9   3   8    23107.11    24294.25    682.27 o 
  10   3   8     8969.02     9695.56    525.90 o 
  11   3   8      221.72     -106.44    814.15 o 
  12   3   8   218314.86   226783.19  10303.21 o 
  13   3   8     5249.97     5346.49    519.75 o 
  14   3   8    14620.50    15309.52   1920.03 o 
  15   3   8     1193.69     1499.40    691.13 o 
  16   3   8     4249.37     3963.89   1746.58 o 
  17   3   8     1027.26     -413.42   1264.54 o 
  18   3   8    14981.59    16604.83   2199.17 o 
   0   4   8    26356.89    30900.19    874.63 o 
   1   4   8     2744.00     2746.45    327.63 o 
   2   4   8     4594.77     5312.80    354.71 o 
   3   4   8     9712.38     9890.66    436.54 o 
   4   4   8    17479.49    17595.79    530.87 o 
   5   4   8    15826.06    16089.32    583.32 o 
   6   4   8    23861.58    22440.11   1510.87 o 
   7   4   8    13001.39    13369.39    547.41 o 
   8   4   8     8601.60     8601.73    519.73 o 
   9   4   8    20750.11    18858.90   1774.57 o 
  10   4   8     2566.48     3755.81    405.32 o 
  11   4   8     7756.84     7092.99    521.48 o 
  12   4   8      942.21     1346.09    495.23 o 
  13   4   8     4121.21     2263.95    923.34 o 
  14   4   8    13793.98    11840.07   1113.07 o 
  15   4   8    10997.74    10484.53   1106.16 o 
  16   4   8   135034.22   136218.81   8603.37 o 
  17   4   8     3890.43     4241.44    651.97 o 
   0   5   8    17394.21    18810.82    855.27 o 
   1   5   8    14136.70    13836.82    557.58 o 
   2   5   8     1085.42     1237.21    345.51 o 
   3   5   8    18765.23    18279.79    596.29 o 
   4   5   8     6341.24     6477.33    435.19 o 
   5   5   8     4831.08     3834.08    415.28 o 
   6   5   8    11223.98    12489.40    545.78 o 
   7   5   8      986.58      -62.39    842.29 o 
   8   5   8    27394.86    28171.45    789.58 o 
   9   5   8    10413.87    11619.54    651.12 o 
  10   5   8    12886.71    13633.90    986.89 o 
  11   5   8     8898.14     9450.29    588.70 o 
  12   5   8   100561.88    99237.73   3755.34 o 
  13   5   8      482.63        0.00   1108.11 o 
  14   5   8     2224.13     1207.81   1016.57 o 
  15   5   8      282.70     -316.55   1097.19 o 
  16   5   8     6959.34     6205.70    749.58 o 
   0   6   8    45565.56    48398.45   1470.45 o 
   1   6   8    20022.06    21557.80    685.23 o 
   2   6   8     2145.25     1832.64   1198.22 o 
   3   6   8     1764.87      363.31   1009.85 o 
   4   6   8    11204.18    11516.33    562.08 o 
   5   6   8    25624.54    26186.23    746.87 o 
   6   6   8     3028.20     2956.98    440.11 o 
   7   6   8     5259.26     4705.70    479.87 o 
   8   6   8    18722.64    17040.52    737.82 o 
   9   6   8    10588.54    10552.76    606.78 o 
  10   6   8     5607.22     4623.29    559.03 o 
  11   6   8    13009.74    12771.57    714.45 o 
  12   6   8     8067.73     8077.76   1021.06 o 
  13   6   8     6144.12     5705.19    615.44 o 
  14   6   8    10925.89    11443.74    800.79 o 
  15   6   8      190.11      836.68   1326.80 o 
   0   7   8     4560.29     5089.50    659.31 o 
   1   7   8    22039.19    20758.91    759.60 o 
   2   7   8      833.74     1382.02    384.59 o 
   3   7   8     7343.85     7001.82    828.47 o 
   4   7   8    17706.46    17243.94    777.60 o 
   5   7   8    17849.91    18101.94    754.44 o 
   6   7   8    17179.27    17610.22   1502.08 o 
   7   7   8     8980.03     8276.05    570.36 o 
   8   7   8    21903.97    22618.12    806.98 o 
   9   7   8    10210.83     9303.22    640.08 o 
  10   7   8     4470.62     3108.38    591.87 o 
  11   7   8      732.14     1572.43    609.33 o 
  12   7   8    87927.02    88991.84   1738.31 o 
  13   7   8     2970.23     3144.36    581.83 o 
  14   7   8     3650.37     3192.84    671.86 o 
   0   8   8     4790.61     3947.42    740.04 o 
   1   8   8    20488.98    19285.55   1134.50 o 
   2   8   8    14563.06    14977.64    709.43 o 
   3   8   8     4374.96     5729.29    862.80 o 
   4   8   8     1216.60      934.37    681.89 o 
   5   8   8     9934.38     9406.36    623.56 o 
   6   8   8    10836.25     9582.38    694.72 o 
   7   8   8     3504.69     3879.50    558.32 o 
   8   8   8     1327.00     1112.47   2077.61 o 
   9   8   8      596.24       -6.41    648.81 o 
  10   8   8      295.89     -356.59    719.56 o 
  11   8   8      628.39      526.32   1488.16 o 
   0   9   8    13577.08    14525.52   1014.58 o 
   1   9   8     7294.28     7493.48   1628.24 o 
   2   9   8     9500.01     9945.16    862.99 o 
   3   9   8    21574.96    20598.08    891.21 o 
   4   9   8     1853.91      -15.34   1243.05 o 
   5   9   8     3754.25     4103.76    957.77 o 
   6   9   8     4175.22     4305.90   1030.11 o 
   7   9   8     4566.20     4209.44    604.31 o 
   8   9   8     9495.78     9856.56    721.75 o 
   0  10   8    11572.18    11660.30   1142.31 o 
   1  10   8     5880.45     4807.28    757.71 o 
   2  10   8      326.06     1265.30    507.37 o 
   2   0   9    21310.28    20774.21    745.26 o 
   4   0   9    48701.59    49123.04   2324.61 o 
   6   0   9   150110.58   145052.20   6933.76 o 
   8   0   9    93897.07    91094.22   3679.45 o 
  10   0   9    17001.48    16613.91    541.81 o 
  12   0   9    22648.77    23869.61   1285.57 o 
  14   0   9    20801.01    20759.73    725.42 o 
  16   0   9    40979.77    38962.90   2090.09 o 
  18   0   9      208.99      -80.81   1189.33 o 
   1   1   9    19743.06    21757.82    606.86 o 
   2   1   9    81373.42    81513.62   2172.88 o 
   3   1   9    19390.31    19050.46    451.65 o 
   4   1   9    83602.82    86807.41   3577.21 o 
   5   1   9    22790.95    22181.69    819.90 o 
   6   1   9      732.04      732.67    517.09 o 
   7   1   9    17817.39    16920.79    488.14 o 
   8   1   9     3050.10     3566.90    404.50 o 
   9   1   9      747.67      734.71    413.11 o 
  10   1   9    21163.61    21952.08   2178.97 o 
  11   1   9     1582.14     1998.62   1116.62 o 
  12   1   9    24916.91    23474.76   1088.70 o 
  13   1   9     7605.57     7432.94    528.00 o 
  14   1   9      438.23     1026.36    955.95 o 
  15   1   9     8541.35     8071.20    575.99 o 
  16   1   9     1223.26      280.75   1208.48 o 
  17   1   9     1082.83      177.56   1273.12 o 
  18   1   9    11912.07    11183.09   1193.66 o 
  19   1   9      215.75     -432.33    705.39 o 
   1   2   9    17328.80    15471.30    390.72 o 
   2   2   9    22305.14    19714.23    603.43 o 
   3   2   9    15379.57    13636.60    385.84 o 
   4   2   9    17047.45    16192.20    416.24 o 
   5   2   9     6522.13     5945.17    347.98 o 
   6   2   9    49143.73    47718.14   2651.01 o 
   7   2   9     7541.30     7751.88    397.36 o 
   8   2   9   160171.72   163138.31  11073.75 o 
   9   2   9     9965.77     9905.75    462.83 o 
  10   2   9    14815.23    15254.79    933.29 o 
  11   2   9     5089.83     5787.86    645.90 o 
  12   2   9    17773.71    18434.98    967.86 o 
  13   2   9     5456.51     6276.79    545.81 o 
  14   2   9    23665.47    24732.96   2063.23 o 
  15   2   9     7875.37     8014.01    635.01 o 
  16   2   9    54993.54    54671.19   2220.38 o 
  17   2   9      889.03      427.18   2344.94 o 
  18   2   9     5412.97     5294.03    643.05 o 
  19   2   9     1805.56     -553.25   1873.33 o 
   1   3   9    13094.38    12853.68    410.01 o 
   2   3   9   115218.22   125394.41   2469.08 o 
   3   3   9    15987.63    16849.23    462.59 o 
   4   3   9     2607.21     2787.26    306.19 o 
   5   3   9     1240.83     1098.10    288.07 o 
   6   3   9    33079.49    32385.81   1689.17 o 
   7   3   9     1326.29      967.94    447.28 o 
   8   3   9     1863.95     1461.93    361.20 o 
   9   3   9     4975.65     4363.32    424.54 o 
  10   3   9    22614.09    21922.33   1076.82 o 
  11   3   9     7604.62     7216.04    529.76 o 
  12   3   9    76401.14    71686.74   5772.69 o 
  13   3   9     2095.77     2628.85    449.32 o 
  14   3   9     4372.75     4811.22    521.64 o 
  15   3   9     3118.08     3346.33   2399.02 o 
  16   3   9     6868.36     7458.59    672.57 o 
  17   3   9      616.26      372.13   1206.65 o 
  18   3   9     9664.93    10973.57   1787.35 o 
   1   4   9    23201.11    22475.57    696.60 o 
   2   4   9     7341.83     7227.30    572.04 o 
   3   4   9    23287.76    23447.67    632.33 o 
   4   4   9    31453.34    30796.58   1290.23 o 
   5   4   9     1880.39     2267.30    494.43 o 
   6   4   9    54352.30    52328.55   1930.90 o 
   7   4   9    33960.30    32719.43   1406.38 o 
   8   4   9    82491.09    84767.73   1888.31 o 
   9   4   9     2693.44     3293.37   1076.33 o 
  10   4   9     3202.33     3543.81    512.95 o 
  11   4   9     1566.73     1554.45    890.43 o 
  12   4   9    12092.60    11854.16   1727.16 o 
  13   4   9     6620.34     7536.18    561.85 o 
  14   4   9     9718.61     9795.63    640.91 o 
  15   4   9      741.50      456.08    528.29 o 
  16   4   9    53140.81    51793.89   1347.35 o 
  17   4   9     1433.42     1102.75    705.21 o 
   1   5   9    23382.99    23248.18    642.99 o 
   2   5   9    36071.16    43485.70   8842.26 o 
   3   5   9     9333.00     9874.01    498.88 o 
   4   5   9    68318.43    69246.60   1395.62 o 
   5   5   9     5702.64     5730.42    753.59 o 
   6   5   9     2788.24     3252.53    462.49 o 
   7   5   9     3556.36     4310.48    588.65 o 
   8   5   9     9591.76    10593.59   1244.16 o 
   9   5   9     6456.98     5680.43    624.06 o 
  10   5   9    12844.92    12434.55   1139.16 o 
  11   5   9     7032.69     8568.28   1343.17 o 
  12   5   9     7892.47     8373.80    617.82 o 
  13   5   9     3995.05     2826.85   2426.87 o 
  14   5   9     3999.13     5291.86   2484.03 o 
  15   5   9      745.19      900.22    684.71 o 
  16   5   9     1810.50     2232.23   1292.33 o 
   1   6   9     9542.10    10141.33    569.52 o 
   2   6   9     3541.00     3894.77   1831.54 o 
   3   6   9    27143.70    26391.84    777.68 o 
   4   6   9    22866.85    23347.21    737.58 o 
   5   6   9     2040.83     2082.02    917.36 o 
   6   6   9    41506.20    40254.29   1140.20 o 
   7   6   9     8933.11     8473.06    572.11 o 
   8   6   9    43685.69    43607.14   1095.98 o 
   9   6   9     8693.21     9086.77    575.13 o 
  10   6   9     1428.21      641.98    763.45 o 
  11   6   9     4303.28     5224.36    554.09 o 
  12   6   9     5922.21     5233.37    598.58 o 
  13   6   9     6513.38     6859.82    632.59 o 
  14   6   9    12526.21    11862.51    779.48 o 
  15   6   9    10762.47    10093.26    760.10 o 
   1   7   9     4994.31     5277.81    534.02 o 
   2   7   9    33651.73    35268.53   1869.05 o 
   3   7   9     8201.54     7939.62    532.58 o 
   4   7   9     1732.97     1847.04    615.48 o 
   5   7   9    20553.84    20929.22    766.63 o 
   6   7   9    12022.13    12308.12   1210.59 o 
   7   7   9    11680.90    11729.08    650.13 o 
   8   7   9      149.01     -120.49    545.29 o 
   9   7   9     2566.00     3108.01    474.43 o 
  10   7   9     4610.75     3786.60    582.37 o 
  11   7   9     6919.82     5941.56    671.83 o 
  12   7   9    23936.46    22446.45    976.85 o 
  13   7   9     4616.97     4820.65   1080.58 o 
   1   8   9       23.53     -171.40    532.33 o 
   2   8   9    11442.86    11483.43    684.65 o 
   3   8   9    20099.58    19443.45    805.71 o 
   4   8   9     7097.28     5822.83   1355.76 o 
   5   8   9     5973.13     5354.07    641.68 o 
   6   8   9    12836.88    12804.36   1152.53 o 
   7   8   9     1477.74     2062.04    739.91 o 
   8   8   9    42514.95    42769.30   1547.49 o 
   9   8   9    13368.03    13618.81    715.85 o 
  10   8   9    13911.13    15847.57    781.59 o 
  11   8   9     1673.45     1118.19    708.58 o 
   1   9   9     6309.47     6420.72    611.93 o 
   2   9   9    18677.53    18985.54    826.42 o 
   3   9   9    13246.94    15383.05    783.37 o 
   4   9   9     1859.15     2608.74    520.22 o 
   5   9   9     2388.90     2440.82    966.96 o 
   6   9   9      402.60     -188.23    627.00 o 
   7   9   9     9162.86     9650.30   2027.86 o 
   8   9   9     8594.36     8126.14    693.33 o 
   0   0  10     7916.17     6781.37    363.56 o 
   2   0  10   109769.95   113484.98   1997.90 o 
   4   0  10     7664.83     7756.49    294.99 o 
   6   0  10    72971.27    69935.08   1694.15 o 
   8   0  10     9129.78     9223.41    405.13 o 
  10   0  10    16849.68    16498.74    549.38 o 
  12   0  10    12794.58    12566.96   1135.03 o 
  14   0  10    86890.16    82225.01   1822.70 o 
  16   0  10    60575.77    58368.19   3860.26 o 
  18   0  10    11642.03    11827.56    789.03 o 
   0   1  10    18109.20    15748.85    500.47 o 
   1   1  10    15914.26    14465.59    342.97 o 
   2   1  10    60176.48    57659.50   1619.25 o 
   3   1  10    20820.29    19811.51    813.98 o 
   4   1  10     8275.72     8393.97    309.78 o 
   5   1  10    25793.45    23945.48   1374.59 o 
   6   1  10    59763.43    60817.01   2488.08 o 
   7   1  10    11694.81    11555.15    897.09 o 
   8   1  10    69746.95    70836.34   7306.57 o 
   9   1  10    30118.55    30478.95   1894.86 o 
  10   1  10   316132.75   307667.81  23621.29 o 
  11   1  10      403.61      682.85    698.68 o 
  12   1  10    70133.27    68338.44   2296.24 o 
  13   1  10      622.13      772.02    471.13 o 
  14   1  10     9776.47    10043.26    594.77 o 
  15   1  10     6282.87     5913.30    543.87 o 
  16   1  10     7035.82     7009.68    908.32 o 
  17   1  10     9174.74    10396.92    639.92 o 
  18   1  10     5799.69     5784.71   1067.19 o 
  19   1  10     1224.00      918.71    725.88 o 
   0   2  10     1227.33      146.31    748.36 o 
   1   2  10     2050.30     1899.62    227.63 o 
   2   2  10   442365.72   459109.19  18638.32 o 
   3   2  10    13350.97    13471.05    371.97 o 
   4   2  10    45706.37    44689.33   2360.67 o 
   5   2  10     5262.33     5388.81    782.25 o 
   6   2  10   209385.02   200207.28  12138.78 o 
   7   2  10      276.39      328.18    988.74 o 
   8   2  10    23237.48    22653.09   1518.41 o 
   9   2  10     4628.62     5032.45    398.25 o 
  10   2  10     1801.40     1624.03    371.19 o 
  11   2  10     4841.00     5029.47    550.01 o 
  12   2  10     5120.83     5179.58    468.24 o 
  13   2  10     1236.66     1790.37    542.32 o 
  14   2  10    30738.43    29136.34   1406.29 o 
  15   2  10     3256.84     2673.55    501.77 o 
  16   2  10    67064.63    65277.43   3447.95 o 
  17   2  10     2140.20     -570.63   1687.55 o 
  18   2  10     3949.30     4811.84   1257.14 o 
   0   3  10    30373.64    28893.55    864.99 o 
   1   3  10     4937.59     4097.96    318.77 o 
   2   3  10    27833.35    25956.20    959.13 o 
   3   3  10      743.62      361.09    528.86 o 
   4   3  10     1544.07     2054.28    507.04 o 
   5   3  10    15123.25    14591.44    500.89 o 
   6   3  10    25441.22    25103.17   1218.88 o 
   7   3  10     1871.75     1940.68   1157.02 o 
   8   3  10    47657.20    48517.34   1141.53 o 
   9   3  10     2779.58     3059.78    717.28 o 
  10   3  10   207589.39   215749.56  17494.93 o 
  11   3  10     3420.47     4412.41    521.37 o 
  12   3  10    40848.16    42693.32   2962.72 o 
  13   3  10     5683.01     5535.29    518.30 o 
  14   3  10     4463.66     4648.99    530.60 o 
  15   3  10     2745.66     2491.05    548.17 o 
  16   3  10      400.32    -1299.34   1299.34 o 
  17   3  10      258.49      590.02    591.13 o 
  18   3  10     2087.07     1291.73   1123.34 o 
   0   4  10    22750.11    23633.43    825.40 o 
   1   4  10    32571.14    32916.41   1318.27 o 
   2   4  10   146398.08   154686.77   6755.47 o 
   3   4  10     5255.73     6435.00   1435.72 o 
   4   4  10    18285.37    18179.58    573.78 o 
   5   4  10    17068.74    16881.00    572.22 o 
   6   4  10   130503.31   125285.50   4279.85 o 
   7   4  10    35611.89    34823.27    939.61 o 
   8   4  10     6791.55     7063.87    473.42 o 
   9   4  10    10495.66     9874.00    673.02 o 
  10   4  10     2385.20     3224.91    911.49 o 
  11   4  10    14405.41    13725.70    901.15 o 
  12   4  10    10815.07    10585.17    633.44 o 
  13   4  10     7369.00     8277.52   1184.21 o 
  14   4  10    34174.94    32126.47   1019.47 o 
  15   4  10     2413.01     2749.56   1995.32 o 
  16   4  10    43320.17    44933.29   3778.16 o 
  17   4  10     2213.29     1176.80    790.60 o 
   0   5  10    35079.09    35711.22   1122.56 o 
   1   5  10     6258.57     5157.05    477.75 o 
   2   5  10    49958.32    49811.47    989.27 o 
   3   5  10     3212.42     2480.34    371.12 o 
   4   5  10    12626.96    12425.92   1374.07 o 
   5   5  10     9878.16     8848.91    494.96 o 
   6   5  10    39366.19    37858.90   1087.18 o 
   7   5  10     3462.92     2796.04    436.40 o 
   8   5  10    40946.54    45682.96   1591.06 o 
   9   5  10     5671.91     6038.84    653.47 o 
  10   5  10   182834.48   180465.52   4524.79 o 
  11   5  10    23182.72    22402.48   1292.09 o 
  12   5  10    40831.08    40889.42   1986.51 o 
  13   5  10     3548.05     4239.24    499.93 o 
  14   5  10    10850.04    11089.28    839.49 o 
  15   5  10      937.03     -426.41    975.48 o 
  16   5  10     9164.81     7607.76   3704.98 o 
   0   6  10    15545.69    15262.14    839.86 o 
   1   6  10     5179.70     5831.05    465.08 o 
   2   6  10    63107.71    63727.66   1828.78 o 
   3   6  10     6110.02     6599.69    559.30 o 
   4   6  10     3234.04     3636.10    409.07 o 
   5   6  10     2769.81     2497.29    422.75 o 
   6   6  10    30808.62    27809.29    942.41 o 
   7   6  10     5218.75     5387.36    508.72 o 
   8   6  10    10731.64    10710.32    910.21 o 
   9   6  10    12222.74    11731.62    907.74 o 
  10   6  10     2807.33     2661.72    587.76 o 
  11   6  10     1436.37     2909.38   1480.66 o 
  12   6  10     2526.93     1391.05    794.60 o 
  13   6  10      675.73     1295.15    617.13 o 
  14   6  10    36706.63    33227.00   1991.63 o 
  15   6  10     3652.97     2780.15   1358.86 o 
   0   7  10    20691.02    21889.08   1087.47 o 
   1   7  10    12376.91    13467.10    890.95 o 
   2   7  10     4704.43     5188.94    488.20 o 
   3   7  10    10286.20    10989.18    610.63 o 
   4   7  10     6116.25     7258.22    520.80 o 
   5   7  10    20733.57    18750.88   1763.27 o 
   6   7  10    14814.81    14390.16   1420.26 o 
   7   7  10     4804.53     5006.92    514.96 o 
   8   7  10    26422.60    26330.49    883.95 o 
   9   7  10    15499.06    15490.49    765.57 o 
  10   7  10   101477.25    99254.18   4197.53 o 
  11   7  10     6609.97     6993.22   1515.49 o 
  12   7  10    14585.82    14297.73    814.97 o 
  13   7  10     4499.37     3787.08    625.50 o 
   0   8  10     2521.04      625.59   1299.96 o 
   1   8  10    23616.03    22332.39   1598.45 o 
   2   8  10    87821.43    90418.16   3163.06 o 
   3   8  10     2413.42     3005.73    476.74 o 
   4   8  10    10780.44     9340.08    617.19 o 
   5   8  10    10925.54    10215.38    661.42 o 
   6   8  10    72761.70    67649.54   1402.41 o 
   7   8  10    30897.94    30242.76   1021.72 o 
   8   8  10     7232.01     7215.44   1271.63 o 
   9   8  10      324.36      842.32    639.97 o 
  10   8  10     1710.77      470.69    859.31 o 
  11   8  10     3973.63     3508.11    634.43 o 
   0   9  10      319.15     -718.01   1494.87 o 
   1   9  10    11693.01    12850.04    719.42 o 
   2   9  10    20392.33    19293.63    888.28 o 
   3   9  10      109.25     -465.94   1243.47 o 
   4   9  10     2471.06     3061.81   1539.58 o 
   5   9  10    14804.65    13603.84    790.56 o 
   6   9  10     4537.91     4497.43   2812.02 o 
   7   9  10      378.86     -681.47    681.47 o 
   8   9  10    16269.09    16651.78   1206.48 o 
   2   0  11    95084.30    94193.79   2978.71 o 
   4   0  11    30714.73    30164.49   1778.44 o 
   6   0  11   242206.47   232738.41   9345.83 o 
   8   0  11     9948.31    10427.33    528.38 o 
  10   0  11    18078.03    18493.32    585.51 o 
  12   0  11    40236.27    40954.35   1775.60 o 
  14   0  11    62626.12    59693.39   1239.59 o 
  16   0  11     8662.28     9273.54   2024.52 o 
  18   0  11    12256.95    12698.41   1605.87 o 
   1   1  11    11369.32    11738.65    490.75 o 
   2   1  11   760693.94   726896.44   6795.09 o 
   3   1  11    44880.06    43463.66    904.41 o 
   4   1  11   187233.84   182817.06   2859.51 o 
   5   1  11    49363.02    50105.78   1210.93 o 
   6   1  11    23050.56    22484.21   1001.57 o 
   7   1  11    10022.48     8913.68    728.66 o 
   8   1  11     1297.98      813.45    790.38 o 
   9   1  11     1797.50     1579.28    447.33 o 
  10   1  11     1667.90     2407.45    390.96 o 
  11   1  11     7168.25     6874.58    493.46 o 
  12   1  11    27444.14    25979.59   1192.38 o 
  13   1  11     9906.90     9245.15    565.56 o 
  14   1  11    15992.13    17154.43    690.66 o 
  15   1  11     2964.92     2517.91    473.84 o 
  16   1  11     8617.99     9077.65    642.81 o 
  17   1  11      451.23      796.16    498.87 o 
  18   1  11    16017.84    15180.19   1944.35 o 
   1   2  11     8964.32     8087.03    320.67 o 
   2   2  11    40897.56    38323.62    767.30 o 
   3   2  11     4217.94     3709.52    292.01 o 
   4   2  11    34046.33    33157.52    745.03 o 
   5   2  11     1895.95     2316.72    277.78 o 
   6   2  11   522136.91   524219.47  21090.72 o 
   7   2  11     4970.30     4441.05    379.15 o 
   8   2  11    76472.72    75895.95   1848.55 o 
   9   2  11     7310.83     7082.50    517.31 o 
  10   2  11     5674.63     6955.26    446.99 o 
  11   2  11     1926.03     1466.64    380.45 o 
  12   2  11    29113.43    29664.30   1815.62 o 
  13   2  11      622.63      -86.02    978.66 o 
  14   2  11    55151.21    56369.88   2832.05 o 
  15   2  11      383.80     -288.28    631.19 o 
  16   2  11    29652.18    29098.58   2665.53 o 
  17   2  11      327.93       95.08    659.70 o 
  18   2  11     4161.46     4262.86    803.06 o 
   1   3  11     4923.85     5192.61    329.42 o 
   2   3  11   328855.19   330811.19   4184.50 o 
   3   3  11      291.97      341.81    446.45 o 
   4   3  11     4939.64     5600.16    363.93 o 
   5   3  11    16415.24    15182.03    513.06 o 
   6   3  11     1254.23     1203.86    341.05 o 
   7   3  11     5686.77     5253.88    592.12 o 
   8   3  11     1744.57     2707.01    609.61 o 
   9   3  11      290.97    -1157.73   1157.73 o 
  10   3  11      132.85     1624.76   1378.84 o 
  11   3  11     1556.34     1382.05    451.52 o 
  12   3  11     3481.96     4068.23   1100.75 o 
  13   3  11     2979.51     3088.34    566.75 o 
  14   3  11     2867.28     2980.88   1336.14 o 
  15   3  11     1069.24      991.16    833.22 o 
  16   3  11    18911.84    19673.16   1551.69 o 
  17   3  11     1385.43      945.69    557.85 o 
  18   3  11    22091.81    23227.71   1906.96 o 
   1   4  11    54672.30    47288.79   1035.84 o 
   2   4  11    42088.70    38306.32    879.03 o 
   3   4  11    32362.55    30163.49    704.95 o 
   4   4  11    17528.31    17446.07    572.52 o 
   5   4  11     2789.11     3141.74    397.75 o 
   6   4  11   248046.23   242348.61   4371.82 o 
   7   4  11     8116.99     8781.32    469.99 o 
   8   4  11    28533.27    28550.01   1449.44 o 
   9   4  11    10099.28     9777.46    552.50 o 
  10   4  11      570.99     2499.22   1251.91 o 
  11   4  11     6081.10     5497.47    682.07 o 
  12   4  11    32557.37    32407.52    937.85 o 
  13   4  11     6532.32     6273.47    607.77 o 
  14   4  11    51281.71    51957.13   1227.02 o 
  15   4  11    20129.65    20865.73    902.53 o 
  16   4  11    12121.82    12826.89   1022.91 o 
  17   4  11     1949.31     1529.06    738.79 o 
   1   5  11    17017.56    18257.63    602.81 o 
   2   5  11   364604.31   367483.53   8105.00 o 
   3   5  11    15492.54    15009.23    585.84 o 
   4   5  11   147621.00   145922.56   2802.04 o 
   5   5  11     2524.00     2297.48    627.30 o 
   6   5  11    23575.90    22039.84    732.03 o 
   7   5  11     4119.52     3967.78    700.51 o 
   8   5  11      543.11     -557.43    557.43 o 
   9   5  11     1892.55     1430.66    440.61 o 
  10   5  11     2630.68     1801.16    667.65 o 
  11   5  11     4739.55     5357.00    526.03 o 
  12   5  11    41698.41    40638.29   1093.71 o 
  13   5  11     6648.95     6109.92    646.42 o 
  14   5  11    14589.58    15489.76    859.82 o 
  15   5  11       27.29     -389.74   1135.71 o 
  16   5  11     2690.56     2694.73    641.60 o 
   1   6  11      529.87      262.46    451.48 o 
   2   6  11    23021.36    20188.38   1378.17 o 
   3   6  11      512.18      559.12    464.77 o 
   4   6  11    12206.02    11694.78    594.27 o 
   5   6  11      430.06      288.66    601.15 o 
   6   6  11   145404.23   143866.11   2810.11 o 
   7   6  11       13.34       25.28    824.10 o 
   8   6  11    10634.45     9745.26   1040.58 o 
   9   6  11    25760.64    24887.91   1463.97 o 
  10   6  11     5840.20     6359.83    553.91 o 
  11   6  11     1889.97     1409.03    957.70 o 
  12   6  11    15553.42    14075.69    785.79 o 
  13   6  11     3012.85     2283.31    622.55 o 
  14   6  11    24217.43    23658.95   1575.57 o 
  15   6  11     9525.26     9573.67    829.32 o 
   1   7  11     2159.98     3085.70    409.92 o 
   2   7  11   128144.23   128501.71   2584.00 o 
   3   7  11    35941.55    35809.03    925.45 o 
   4   7  11    30714.95    30736.04    883.04 o 
   5   7  11    28377.15    26188.22    858.51 o 
   6   7  11     2428.27     3105.70    759.29 o 
   7   7  11     1892.65     2167.44    738.25 o 
   8   7  11    11208.90    10519.08    684.02 o 
   9   7  11     1126.46     1038.46    706.83 o 
  10   7  11     5119.14     4294.25   2236.08 o 
  11   7  11    17695.48    16865.63    880.22 o 
  12   7  11     5101.89     4839.47    727.41 o 
  13   7  11    11978.88    11110.17    795.15 o 
   1   8  11    10315.44     9168.54    646.50 o 
   2   8  11    15788.70    14477.39   1013.04 o 
   3   8  11    13327.04    11537.82   1115.55 o 
   4   8  11     9664.60     9337.93    635.81 o 
   5   8  11     6318.18     6031.25    594.45 o 
   6   8  11   123988.78   122388.22   2602.75 o 
   7   8  11     3097.98    -1432.29   1432.29 o 
   8   8  11    22514.41    23179.88    903.31 o 
   9   8  11    15046.02    14638.81    810.59 o 
  10   8  11     4305.83     5376.64   1643.13 o 
   1   9  11     1369.52     1866.05    523.80 o 
   2   9  11    92542.90    90164.80   2606.26 o 
   3   9  11     6289.67     5777.01    621.80 o 
   4   9  11    11394.20     9329.99    775.72 o 
   5   9  11     7184.80     6509.57    665.04 o 
   6   9  11     3171.08     3708.46   1446.29 o 
   7   9  11     2558.30     1637.26   1051.05 o 
   0   0  12   145894.48   145210.05   3415.20 o 
   2   0  12   280004.91   280626.06   4522.30 o 
   4   0  12    20401.46    20215.58   1000.67 o 
   6   0  12   235665.55   237979.28   9191.03 o 
   8   0  12    22708.46    21463.64   1537.71 o 
  10   0  12      107.34      351.02    393.27 o 
  12   0  12     1997.95     2311.04    377.51 o 
  14   0  12      243.27     -367.59    944.20 o 
  16   0  12    31547.30    30210.22   2561.39 o 
  18   0  12     9024.27     8452.32    709.06 o 
   0   1  12    34773.06    33617.19   1037.72 o 
   1   1  12    14399.70    13838.96    686.19 o 
   2   1  12    27055.19    25506.26    873.30 o 
   3   1  12     7525.08     7310.35    335.56 o 
   4   1  12    99151.86    93798.06   3325.67 o 
   5   1  12    10886.29    10678.64    416.51 o 
   6   1  12    10626.45    10314.81    583.97 o 
   7   1  12     3762.91     4353.50    445.72 o 
   8   1  12    26130.85    26594.58   2201.78 o 
   9   1  12    17316.09    17461.42    595.09 o 
  10   1  12   101752.14   105009.34  12144.40 o 
  11   1  12     2844.59     4123.65    376.62 o 
  12   1  12    75423.66    74926.94   4392.21 o 
  13   1  12     5538.91     5165.47    973.03 o 
  14   1  12    26227.76    27673.08   1271.24 o 
  15   1  12     3481.10     3354.39    492.33 o 
  16   1  12    10254.25    10191.54    919.38 o 
  17   1  12     6748.44     6045.42    635.41 o 
  18   1  12    17768.21    16440.48   1491.81 o 
   0   2  12   438944.22   419750.41   6279.78 o 
   1   2  12     1755.30     2212.22    460.80 o 
   2   2  12    22929.32    23383.20    783.50 o 
   3   2  12     8588.65     9128.73    380.17 o 
   4   2  12     1096.54     3406.23    398.55 o 
   5   2  12     2433.18     2397.89    327.56 o 
   6   2  12    83615.58    81679.08   1623.76 o 
   7   2  12     8601.62     8413.54    441.15 o 
   8   2  12    24904.70    25057.75   1076.29 o 
   9   2  12      586.91       61.54    411.50 o 
  10   2  12    12019.98    11303.16    539.60 o 
  11   2  12     5873.77     5990.47    576.11 o 
  12   2  12     5016.26     6433.71    794.73 o 
  13   2  12     4484.35     5220.43    466.08 o 
  14   2  12    28373.25    27753.87   1587.92 o 
  15   2  12     5215.90     4201.90   1103.34 o 
  16   2  12    25975.26    25749.57    966.00 o 
  17   2  12      403.38     -914.83   1353.63 o 
  18   2  12    12712.14    12140.68   2144.26 o 
   0   3  12     6610.27     6391.47    516.50 o 
   1   3  12     6608.82     6404.37    380.05 o 
   2   3  12    27428.21    26866.74   1762.73 o 
   3   3  12     3634.83     3449.55    449.09 o 
   4   3  12    46853.49    45142.13    969.54 o 
   5   3  12    10339.33     9984.47    559.52 o 
   6   3  12    20882.38    21099.40   1211.61 o 
   7   3  12     2741.63     2581.95    458.29 o 
   8   3  12    18050.06    19033.20   1339.18 o 
   9   3  12      441.91      629.92    331.76 o 
  10   3  12   118943.37   119948.16   6739.52 o 
  11   3  12     9291.64     9242.94    884.08 o 
  12   3  12    58212.25    59572.27   5444.72 o 
  13   3  12      256.50      432.15    650.75 o 
  14   3  12    15602.39    15424.94    743.59 o 
  15   3  12     1729.22     2260.24    472.48 o 
  16   3  12    16617.24    17809.02   1283.12 o 
  17   3  12     7285.97     7427.42    707.63 o 
   0   4  12   168236.23   175689.38   4792.84 o 
   1   4  12    12753.89    13460.25    492.70 o 
   2   4  12    74231.06    76633.71   1651.92 o 
   3   4  12    20880.49    22016.19    614.91 o 
   4   4  12     6665.98     6915.73    424.21 o 
   5   4  12    19141.64    19291.84    613.60 o 
   6   4  12    43493.01    42186.99   1459.41 o 
   7   4  12     1103.31     1276.50    499.64 o 
   8   4  12    24863.82    22522.04   1929.01 o 
   9   4  12    21436.30    21299.89    893.97 o 
  10   4  12     4399.91     4349.44    493.54 o 
  11   4  12    20434.40    19764.42    931.72 o 
  12   4  12     1169.11      866.53    469.00 o 
  13   4  12     1547.70     1558.54    487.42 o 
  14   4  12    10717.76    11722.31   1453.55 o 
  15   4  12     1164.15      265.80   1245.71 o 
  16   4  12    18482.68    19671.02   1454.85 o 
  17   4  12     1627.60      722.90    761.96 o 
   0   5  12    33512.82    32460.94   1147.58 o 
   1   5  12     6190.48     6520.04    557.64 o 
   2   5  12     3653.25     3422.00    449.90 o 
   3   5  12     9593.22     9030.31    513.94 o 
   4   5  12    86933.05    82410.46   1610.84 o 
   5   5  12     2142.24     2266.26    387.53 o 
   6   5  12     9254.00     9769.53    556.97 o 
   7   5  12     7166.15     6972.76    486.95 o 
   8   5  12    41554.50    40562.87   1452.78 o 
   9   5  12     9092.60     9395.28    567.86 o 
  10   5  12    54519.42    57245.86   3257.84 o 
  11   5  12      457.71     -134.72    461.74 o 
  12   5  12    51230.71    51272.97   2201.50 o 
  13   5  12    11161.54    11691.35   1571.34 o 
  14   5  12    20147.74    20501.60   3165.81 o 
  15   5  12      326.64      406.50   1107.39 o 
  16   5  12     9318.02     9338.83    926.04 o 
   0   6  12   123376.17   126770.41   3356.56 o 
   1   6  12    13762.54    14207.71   1168.73 o 
   2   6  12    66821.21    66440.05   1495.53 o 
   3   6  12      631.39     1188.41    494.01 o 
   4   6  12     2253.45     2666.19    548.24 o 
   5   6  12     1791.17     1217.84    729.84 o 
   6   6  12    80888.08    79421.67   2357.61 o 
   7   6  12    19658.99    20646.78    750.85 o 
   8   6  12     5932.74     5225.27    541.47 o 
   9   6  12      693.96      158.32    590.03 o 
  10   6  12     1945.20     1102.34    688.14 o 
  11   6  12     1903.60     2242.39    478.84 o 
  12   6  12     1235.04       77.95   1562.20 o 
  13   6  12     6178.73     5643.41   1205.97 o 
  14   6  12     1299.50     1248.94   1692.52 o 
   0   7  12     1716.81      956.86   1469.76 o 
   1   7  12     1544.52     1121.26    806.34 o 
   2   7  12    15641.46    15025.31    706.77 o 
   3   7  12     8867.76     8838.45    873.10 o 
   4   7  12    17328.94    15485.20    725.92 o 
   5   7  12     1354.00     1260.63    659.19 o 
   6   7  12     3780.44     4338.97   1113.36 o 
   7   7  12     1803.26     -156.82   1078.64 o 
   8   7  12    14389.96    15394.38   1075.22 o 
   9   7  12    15779.20    15390.17    809.70 o 
  10   7  12    42536.93    43349.48   1179.23 o 
  11   7  12     7059.03     7741.67    671.88 o 
  12   7  12    30257.92    28999.39   1402.56 o 
   0   8  12   142875.03   151080.13   4369.93 o 
   1   8  12     7357.71     8398.32    753.58 o 
   2   8  12     6847.86     8242.47   1729.99 o 
   3   8  12     4140.83     4978.41    517.35 o 
   4   8  12     1287.55     3284.07   1409.18 o 
   5   8  12    16645.89    15866.55    801.70 o 
   6   8  12     8779.53     9060.42    687.47 o 
   7   8  12     5849.07     6845.00   1006.64 o 
   8   8  12     9078.62     8834.25   1021.93 o 
   9   8  12    11591.85    11773.72    778.00 o 
  10   8  12     9623.12     9501.00    766.02 o 
   0   9  12     7394.02     7799.69    869.62 o 
   1   9  12     9713.41    11058.03    699.24 o 
   2   9  12     1757.07     1823.14    544.41 o 
   3   9  12     4952.82     4977.38    596.98 o 
   4   9  12    22668.47    19909.02    948.53 o 
   5   9  12     4145.42     3893.63    574.78 o 
   6   9  12     3183.38     2498.19    570.35 o 
   2   0  13     7305.88     7919.59    336.49 o 
   4   0  13    11485.83    12212.90    411.19 o 
   6   0  13   122711.51   118980.09   5296.93 o 
   8   0  13   248419.83   244738.34  14869.55 o 
  10   0  13    77127.18    76997.76   6748.80 o 
  12   0  13     3733.80     4176.32    417.80 o 
  14   0  13    17989.08    16705.36    706.91 o 
  16   0  13    33537.46    33146.83    983.63 o 
  18   0  13     7572.17     7868.01    634.97 o 
   1   1  13     6578.49     6212.41    518.22 o 
   2   1  13    29578.20    28417.28   1330.26 o 
   3   1  13    12654.09    12391.37    418.81 o 
   4   1  13    64338.79    62462.71   1876.58 o 
   5   1  13    46061.41    45176.88   3178.82 o 
   6   1  13    14432.73    14605.79   1192.65 o 
   7   1  13     7369.30     7737.49    398.33 o 
   8   1  13     1279.09     4348.82   1897.73 o 
   9   1  13     5565.27     6522.59    430.13 o 
  10   1  13    17625.06    17570.34   1344.97 o 
  11   1  13     2348.90     2322.51    401.07 o 
  12   1  13    25595.62    25581.87   1481.82 o 
  13   1  13    11565.64    11840.36    615.80 o 
  14   1  13    20098.51    18328.03    748.64 o 
  15   1  13     1569.73     1180.46    651.29 o 
  16   1  13     4973.96     5215.73   1107.52 o 
  17   1  13     2145.44      843.57    982.78 o 
  18   1  13    25634.95    26345.03    990.22 o 
   1   2  13    16112.56    15669.60    946.31 o 
   2   2  13    14998.84    13802.87    562.33 o 
   3   2  13     8494.72     7777.44    442.54 o 
   4   2  13     2893.69     2690.05    322.29 o 
   5   2  13     1844.00     1808.54    302.11 o 
   6   2  13    27641.48    28085.34   1429.62 o 
   7   2  13     8854.80     9369.12    450.11 o 
   8   2  13    83706.46    88576.27   4761.16 o 
   9   2  13     1833.82     2158.65    353.73 o 
  10   2  13    74675.68    76252.37   3178.65 o 
  11   2  13     1137.28      938.33    412.61 o 
  12   2  13    19928.62    19783.81    713.51 o 
  13   2  13     1729.04      886.03   1431.92 o 
  14   2  13     2998.07     3023.86    527.18 o 
  15   2  13     3766.72     3954.34    659.26 o 
  16   2  13    17608.18    16611.59   1227.65 o 
  17   2  13     1691.43     1617.90    516.00 o 
  18   2  13      268.12      381.82   1043.61 o 
   1   3  13    13573.44    13971.04    466.58 o 
   2   3  13    77943.90    80955.01   1566.89 o 
   3   3  13     4069.56     4979.04    587.02 o 
   4   3  13   240455.81   234080.97   8767.18 o 
   5   3  13    17771.63    17142.36   1011.85 o 
   6   3  13     3160.41     3989.64    375.66 o 
   7   3  13     4123.26     3926.49    394.84 o 
   8   3  13     2472.63     2334.90    364.37 o 
   9   3  13     1565.92     2407.63    368.81 o 
  10   3  13     7299.69     6819.84    730.91 o 
  11   3  13      552.00      539.51    503.95 o 
  12   3  13     3214.57     3830.27   1102.41 o 
  13   3  13     1472.08      764.97    937.50 o 
  14   3  13    23665.51    22347.61   1142.21 o 
  15   3  13     2182.69     2339.95    907.26 o 
  16   3  13     1416.21      260.20   1577.34 o 
  17   3  13     1162.14     1108.95    753.58 o 
   1   4  13    18367.84    17258.10   1302.31 o 
   2   4  13     1376.61     1079.82    577.65 o 
   3   4  13     9922.58     9927.98    497.22 o 
   4   4  13     6147.17     7311.99   1503.87 o 
   5   4  13      884.53     1474.50    636.48 o 
   6   4  13    27592.59    26820.22    713.29 o 
   7   4  13     5979.01     6132.60    467.98 o 
   8   4  13   103129.52   101831.16   2159.94 o 
   9   4  13     6017.81     5594.79    665.26 o 
  10   4  13    25142.90    27453.34   1022.06 o 
  11   4  13     6038.13     7061.97    942.77 o 
  12   4  13     2496.32     2235.73    466.57 o 
  13   4  13     4430.44     4363.46    972.11 o 
  14   4  13    13353.99    15515.93   1881.09 o 
  15   4  13     5765.40     6929.19   1153.81 o 
  16   4  13    10179.81     9790.15    828.51 o 
   1   5  13      107.93        0.46    839.07 o 
   2   5  13    13956.00    13611.41    556.22 o 
   3   5  13     9842.51     9148.98    500.72 o 
   4   5  13    28947.90    27736.02    756.89 o 
   5   5  13    19658.70    18421.18   1097.61 o 
   6   5  13    17966.37    17066.71   1472.83 o 
   7   5  13     2772.63     2343.95    437.31 o 
   8   5  13     5272.94     5507.98   1065.53 o 
   9   5  13     1989.43     2478.47    441.99 o 
  10   5  13     2805.55     2902.08    466.13 o 
  11   5  13     4271.05     4376.10    552.98 o 
  12   5  13    29990.95    27830.00   1674.66 o 
  13   5  13     4246.92     3849.74    594.44 o 
  14   5  13    21306.53    20532.46    944.23 o 
  15   5  13     3016.54     3035.53    623.09 o 
   1   6  13     8932.59     8206.50   1011.09 o 
   2   6  13     3567.90     3108.74    442.32 o 
   3   6  13    24311.21    22670.98    780.43 o 
   4   6  13      860.51     2208.91    392.98 o 
   5   6  13     4254.04     3503.93    464.32 o 
   6   6  13    19754.37    19183.76    735.57 o 
   7   6  13     6074.20     7077.95    545.92 o 
   8   6  13    83003.99    84659.97   4766.82 o 
   9   6  13     2648.88     1605.29    819.84 o 
  10   6  13    54322.10    55065.57   2317.27 o 
  11   6  13       42.00      473.74    558.71 o 
  12   6  13     5023.46     5250.20    655.93 o 
  13   6  13    13369.44    13502.48    825.27 o 
  14   6  13     3282.47     2083.72    894.68 o 
   1   7  13    16530.74    15997.86    790.98 o 
   2   7  13    13599.73    12936.05   1087.85 o 
   3   7  13     5965.85     5262.64    541.87 o 
   4   7  13    58942.99    57306.33   2819.85 o 
   5   7  13     2270.01     1753.74    471.46 o 
   6   7  13      394.22      490.06    552.97 o 
   7   7  13      591.52      236.95    412.50 o 
   8   7  13     1513.80     1566.52   1248.60 o 
   9   7  13     9378.01     8103.95    687.79 o 
  10   7  13    11706.36    11189.01    764.25 o 
  11   7  13     5362.40     5670.51    667.78 o 
  12   7  13     7959.96     7539.57    736.19 o 
   1   8  13    12534.85    12233.20    707.63 o 
   2   8  13     4685.73     4387.12    568.37 o 
   3   8  13     5757.04     7396.01    599.29 o 
   4   8  13     4357.94     4364.08    549.09 o 
   5   8  13     1311.53      133.27   1132.80 o 
   6   8  13     7868.66     7088.64    629.99 o 
   7   8  13    20344.93    20014.75    864.28 o 
   8   8  13    28411.05    27991.00   1033.87 o 
   9   8  13     1090.96     1169.60    733.64 o 
  10   8  13    23263.18    24577.38   1007.63 o 
   1   9  13    10680.81    10028.22    762.50 o 
   2   9  13     9834.17    10214.42    721.05 o 
   3   9  13     3111.25     2145.96    562.57 o 
   4   9  13    38941.49    35475.59   1151.66 o 
   5   9  13    19376.29    18828.41    915.11 o 
   6   9  13     3526.43     3309.79    607.50 o 
   0   0  14    18520.12    19749.84    695.61 o 
   2   0  14   133189.89   132154.17   2525.03 o 
   4   0  14    40395.33    39911.78    808.26 o 
   6   0  14    37954.72    39254.98   1549.65 o 
   8   0  14    13231.71    13028.44    508.00 o 
  10   0  14     4049.12     4734.98    719.86 o 
  12   0  14     5499.41     6145.02    748.49 o 
  14   0  14    14008.27    14979.17    672.84 o 
  16   0  14    64176.00    62391.34   6342.96 o 
  18   0  14    22864.82    22189.08   2026.54 o 
   0   1  14     8522.18     8287.52    501.46 o 
   1   1  14    16293.84    15271.69    554.84 o 
   2   1  14     7813.78     6916.87    365.24 o 
   3   1  14     4975.46     4218.54    408.77 o 
   4   1  14     2701.09     2593.74    308.53 o 
   5   1  14    10752.94    11457.82    438.30 o 
   6   1  14    34069.86    35472.31   1319.04 o 
   7   1  14    15530.06    16168.38    579.06 o 
   8   1  14    19791.47    21331.95   1747.68 o 
   9   1  14    13982.47    14749.99    558.10 o 
  10   1  14    40766.21    40547.40    914.86 o 
  11   1  14     3486.96     3477.10    402.49 o 
  12   1  14    39630.16    41533.27    937.03 o 
  13   1  14     3053.62     3029.23    468.38 o 
  14   1  14    38386.19    38201.70   1149.82 o 
  15   1  14     1980.12     1943.84    476.76 o 
  16   1  14     1479.71     1350.70   1091.36 o 
  17   1  14    13013.82    14977.84   1621.90 o 
  18   1  14     4885.15     4834.68    670.84 o 
   0   2  14     3621.33     3767.66    477.69 o 
   1   2  14     4497.95     4430.47    330.92 o 
   2   2  14     3121.35     4021.37    533.17 o 
   3   2  14     3233.24     3010.96    318.95 o 
   4   2  14      729.67      946.65    626.39 o 
   5   2  14     9731.52     9747.12    453.16 o 
   6   2  14     2515.97     2415.29    324.66 o 
   7   2  14    10660.60    10614.00    510.70 o 
   8   2  14    15194.71    14527.73    557.99 o 
   9   2  14     2956.53     3697.97    486.88 o 
  10   2  14    10913.36    10879.97    536.56 o 
  11   2  14     8585.85     9314.49    520.26 o 
  12   2  14    14292.22    14712.15    655.17 o 
  13   2  14     1126.00      434.25    965.05 o 
  14   2  14    38436.48    38540.04   3646.47 o 
  15   2  14     1588.00      257.86   1843.06 o 
  16   2  14    34431.81    33875.62   1846.66 o 
  17   2  14       38.99     1058.42   1693.27 o 
   0   3  14    23917.58    21965.97    820.35 o 
   1   3  14     4292.61     4344.49    610.58 o 
   2   3  14    19773.84    19171.29    556.05 o 
   3   3  14     1665.29     1448.69    591.12 o 
   4   3  14    12152.01    11715.09    494.83 o 
   5   3  14    10745.83    11980.25    477.13 o 
   6   3  14    56141.76    57316.29   1411.75 o 
   7   3  14     5238.25     5659.77    434.83 o 
   8   3  14    33608.93    35902.35    826.25 o 
   9   3  14     4719.59     4928.86    858.64 o 
  10   3  14    33989.25    34863.48   1230.67 o 
  11   3  14     8298.21     8342.00    753.65 o 
  12   3  14    40722.88    41900.61   1892.29 o 
  13   3  14     3276.89     3292.26    502.79 o 
  14   3  14    60818.93    61528.27   5106.41 o 
  15   3  14      945.57      715.43   1054.52 o 
  16   3  14    19910.78    21517.98   3214.52 o 
  17   3  14      618.83     -756.10    756.10 o 
   0   4  14     7988.37     8226.96    619.13 o 
   1   4  14      892.42      -57.93    961.03 o 
   2   4  14    45680.83    46520.48    961.85 o 
   3   4  14     9960.27    10785.47    499.28 o 
   4   4  14     9041.87     9360.56    786.56 o 
   5   4  14      707.60      849.39    418.62 o 
   6   4  14     5408.09     5630.47    688.80 o 
   7   4  14      504.21      721.43    910.56 o 
   8   4  14    12249.12    13655.23   2856.33 o 
   9   4  14     5745.87     5951.88    511.42 o 
  10   4  14     2678.04     3407.65    591.13 o 
  11   4  14    12316.88    11755.28    890.91 o 
  12   4  14     8185.19     7771.49    990.80 o 
  13   4  14     5828.14     6102.35   1221.95 o 
  14   4  14    27204.44    26118.12   1787.16 o 
  15   4  14     9050.84     7391.93    732.04 o 
  16   4  14    41979.57    41473.95   1943.17 o 
   0   5  14    17869.23    17176.77    871.97 o 
   1   5  14     1436.80     1046.13   1320.09 o 
   2   5  14     2338.90     2292.57   1226.82 o 
   3   5  14     1089.80      318.00    769.85 o 
   4   5  14      501.01     1654.38   1087.12 o 
   5   5  14    11244.80    10940.24    566.03 o 
   6   5  14    24106.59    22461.93    738.57 o 
   7   5  14       17.62    -1131.24   1149.30 o 
   8   5  14    17676.96    18778.06    712.77 o 
   9   5  14     9676.59     9392.67    576.01 o 
  10   5  14    17719.96    17305.43    737.35 o 
  11   5  14     2234.92     2936.73    458.46 o 
  12   5  14    22750.23    25192.48   1746.43 o 
  13   5  14      134.12     -106.19    649.94 o 
  14   5  14    18884.24    16116.13   1460.77 o 
  15   5  14      759.18      726.09    580.98 o 
   0   6  14      536.20     -351.44   1109.82 o 
   1   6  14     9895.12     9127.28    579.93 o 
   2   6  14    26153.47    25572.45    785.85 o 
   3   6  14     1033.88     1400.12    407.80 o 
   4   6  14      910.41      611.62    526.97 o 
   5   6  14    14921.60    14530.54    671.63 o 
   6   6  14    13741.35    13905.49    668.87 o 
   7   6  14    25525.30    25737.56   1732.51 o 
   8   6  14     6252.50     6239.14    561.37 o 
   9   6  14     7482.75     7024.36    662.75 o 
  10   6  14     3483.61     3786.00    854.34 o 
  11   6  14     9824.56    10216.28   1473.66 o 
  12   6  14     1574.29      760.11    740.51 o 
  13   6  14     1392.67      179.24   1186.02 o 
  14   6  14     7620.20     6734.40    869.62 o 
   0   7  14      753.34      201.79   1409.15 o 
   1   7  14    21774.91    19090.73    773.17 o 
   2   7  14    12953.30    12407.16   1159.31 o 
   3   7  14     3927.81     3544.12    797.19 o 
   4   7  14     7236.55     7616.46   1243.91 o 
   5   7  14     7272.01     7430.81    613.14 o 
   6   7  14    26946.58    26238.43    910.88 o 
   7   7  14     7124.42     7273.72    612.32 o 
   8   7  14    19874.51    18696.10    837.56 o 
   9   7  14     4607.09     5683.58    892.22 o 
  10   7  14    18425.94    19540.67    890.47 o 
  11   7  14    11495.80    11355.02    765.35 o 
  12   7  14    19763.27    18959.54    948.44 o 
   0   8  14      623.89      275.77    647.39 o 
   1   8  14     5356.72     4796.37    590.95 o 
   2   8  14     2488.42     2411.66    532.80 o 
   3   8  14     3270.53     2938.89   1670.82 o 
   4   8  14      318.33      565.64    902.98 o 
   5   8  14     8475.24     7691.23    691.80 o 
   6   8  14      506.84      241.27    647.54 o 
   7   8  14     5141.89     5198.98    581.88 o 
   8   8  14     4344.77     3019.21   2221.68 o 
   9   8  14     7943.32     7493.04    688.07 o 
   0   9  14    21737.63    21614.54   1327.98 o 
   1   9  14     6525.61     6550.86   3422.83 o 
   2   9  14     1051.54     2315.52    755.03 o 
   3   9  14     4717.90     5061.05   1458.16 o 
   4   9  14      236.36    -1228.02   1228.02 o 
   5   9  14    14233.96    12710.63    825.98 o 
   2   0  15    51598.85    50830.97   1671.71 o 
   4   0  15    50869.13    51067.77   1342.03 o 
   6   0  15    60803.18    61555.04   2056.05 o 
   8   0  15    95169.15    98003.77   1880.21 o 
  10   0  15   131748.78   135113.80   6120.45 o 
  12   0  15    49335.00    48508.19   2130.19 o 
  14   0  15    49281.87    49789.49   2423.88 o 
  16   0  15     7838.80     9069.89   1306.15 o 
   1   1  15    12424.53    12257.57   1213.59 o 
   2   1  15    25465.10    25755.45    579.03 o 
   3   1  15     8305.24     7765.39    394.38 o 
   4   1  15    55747.02    52725.29   1304.35 o 
   5   1  15    27375.62    26519.82    624.68 o 
   6   1  15    31388.69    30002.73   1796.41 o 
   7   1  15     4306.21     4522.53    550.85 o 
   8   1  15     5313.32     5484.45    406.99 o 
   9   1  15      810.05     1011.22    446.99 o 
  10   1  15      220.67      147.77    346.83 o 
  11   1  15      172.35       81.13    355.45 o 
  12   1  15     9838.60    10080.35    866.42 o 
  13   1  15    11905.75    11417.60   1292.17 o 
  14   1  15    35564.53    35824.78    985.99 o 
  15   1  15      525.22     1152.49    647.39 o 
  16   1  15    32006.55    31397.50   1001.98 o 
  17   1  15      756.18      -79.76   1348.60 o 
   1   2  15    17920.74    16491.38    510.28 o 
   2   2  15    24532.50    22709.80    571.78 o 
   3   2  15     1886.30     2277.60    314.40 o 
   4   2  15    22757.33    21632.52    597.77 o 
   5   2  15     4999.93     4799.56    395.41 o 
   6   2  15     6099.58     5544.21    420.46 o 
   7   2  15    17258.30    17492.10   1782.69 o 
   8   2  15    15778.63    15770.83   1163.05 o 
   9   2  15      405.13     -889.91    889.91 o 
  10   2  15    70352.40    72947.58   5244.43 o 
  11   2  15     3463.05     3115.72    488.04 o 
  12   2  15    60326.34    60241.14   4276.03 o 
  13   2  15     1081.76     1015.52    465.42 o 
  14   2  15    59437.93    57772.63   3898.80 o 
  15   2  15    11612.79    11641.04    711.21 o 
  16   2  15     1499.41    -1225.03   1225.03 o 
  17   2  15      999.90      674.78    652.08 o 
   1   3  15     5662.06     5461.86    377.06 o 
   2   3  15    18669.69    18192.30    550.59 o 
   3   3  15    22977.79    24075.35    625.21 o 
   4   3  15   193466.48   201403.84   6141.52 o 
   5   3  15     9399.22    10128.87    792.47 o 
   6   3  15    42985.03    42401.46    956.14 o 
   7   3  15      570.10      832.45    422.78 o 
   8   3  15    14773.47    14331.94   1901.75 o 
   9   3  15      234.24      417.09   1255.25 o 
  10   3  15     1683.04     1671.98    884.55 o 
  11   3  15      972.99     1041.42    425.44 o 
  12   3  15    33518.34    33659.88   1997.64 o 
  13   3  15     5193.67     5272.19    572.38 o 
  14   3  15    56596.36    55514.00   5931.33 o 
  15   3  15     1098.47      327.50    530.07 o 
  16   3  15    12412.51    13100.51   1031.32 o 
   1   4  15    14715.18    13276.93    571.23 o 
   2   4  15    10577.42     9583.33    524.14 o 
   3   4  15     8314.80     8392.33    480.67 o 
   4   4  15    30820.22    27974.83   2650.08 o 
   5   4  15     2117.08     2254.59    379.28 o 
   6   4  15    21801.17    21566.73   1309.05 o 
   7   4  15     7368.35     7373.40    655.22 o 
   8   4  15    30131.16    31717.41   1508.31 o 
   9   4  15     6051.14     6044.57    550.03 o 
  10   4  15    96933.48    99988.05   7881.26 o 
  11   4  15     4656.87     5741.91    666.03 o 
  12   4  15    42146.98    44775.43   5288.24 o 
  13   4  15      187.56     -604.32   1631.06 o 
  14   4  15    35781.66    36142.34   2782.39 o 
  15   4  15      688.42       28.99   1592.42 o 
  16   4  15     4191.27     3405.64    636.94 o 
   1   5  15     1343.87     1116.16    373.93 o 
   2   5  15    23056.73    23682.07    893.25 o 
   3   5  15    17509.06    16958.19   1036.02 o 
   4   5  15    14035.79    13434.43    588.42 o 
   5   5  15     8382.48     8896.78    539.42 o 
   6   5  15    15329.51    15051.81   1406.08 o 
   7   5  15     3697.77     3148.54    573.50 o 
   8   5  15     3181.35     3062.11    457.06 o 
   9   5  15      307.65     -890.37    942.24 o 
  10   5  15     5419.76     4833.30    577.26 o 
  11   5  15     2374.77     2310.14    675.20 o 
  12   5  15     1318.56     1047.46   1662.26 o 
  13   5  15     5746.61     6754.95    616.91 o 
  14   5  15    12714.66    11935.16    820.78 o 
  15   5  15      372.76      569.81   1274.30 o 
   1   6  15    33535.65    32651.35   2109.92 o 
   2   6  15    26681.47    25691.41    816.23 o 
   3   6  15     1042.49      660.80   1137.59 o 
   4   6  15     9541.31     8047.67    592.06 o 
   5   6  15    12941.99    12288.29   1280.48 o 
   6   6  15    19560.36    19371.87    873.57 o 
   7   6  15    13914.79    12889.14    661.85 o 
   8   6  15    22760.51    21171.45    814.62 o 
   9   6  15     2569.06     1855.69   2361.95 o 
  10   6  15    32245.17    35190.71   1945.07 o 
  11   6  15     1493.54     1171.33   1894.33 o 
  12   6  15    31296.58    32727.62   1086.22 o 
  13   6  15     2590.87     2686.34    600.03 o 
   1   7  15     3806.76     3773.12    508.93 o 
   2   7  15    18635.46    17065.80    747.97 o 
   3   7  15    13690.92    13708.71    681.15 o 
   4   7  15    54544.90    52478.76   1192.07 o 
   5   7  15     4929.35     5731.97    934.29 o 
   6   7  15    20097.15    18982.07    813.73 o 
   7   7  15     8873.38     8430.17   1330.62 o 
   8   7  15     3677.97     3838.06    552.00 o 
   9   7  15      185.49      -81.40    987.42 o 
  10   7  15     1352.39     1444.34    681.05 o 
  11   7  15     1360.54      735.33    900.49 o 
   1   8  15     5757.00     5704.35    690.44 o 
   2   8  15    10592.03    10586.88    988.36 o 
   3   8  15     8843.42     8871.73    662.85 o 
   4   8  15     6748.42     6149.30    649.48 o 
   5   8  15     1546.46     1850.99    518.06 o 
   6   8  15     3814.18     5384.55   1170.52 o 
   7   8  15    10065.55     8971.94    724.19 o 
   8   8  15     5407.27     5783.74    663.60 o 
   1   9  15     1365.47     1176.64    541.02 o 
   2   9  15     5294.93     5953.06   1618.81 o 
   3   9  15    32532.84    31970.15   1313.42 o 
   4   9  15    33121.15    30301.05   1083.44 o 
   0   0  16   760297.00   747595.00   9155.47 o 
   2   0  16     3942.98     4809.75    355.14 o 
   4   0  16    22596.21    22702.23    660.24 o 
   6   0  16     8190.93     8703.39    437.14 o 
   8   0  16     6929.08     6774.95    455.51 o 
  10   0  16    39028.32    36606.95   2333.23 o 
  12   0  16    46695.95    45182.32    992.81 o 
  14   0  16    44239.61    43176.39   2465.32 o 
  16   0  16     2152.92     1483.08    786.18 o 
   0   1  16     2548.45     3151.74    460.82 o 
   1   1  16    11596.82    11274.48    562.12 o 
   2   1  16     3289.49     3890.90    454.12 o 
   3   1  16     3774.64     3949.61    470.11 o 
   4   1  16   199997.14   188305.58   6338.24 o 
   5   1  16    10034.10    10246.99    704.20 o 
   6   1  16    39363.12    39170.45   1161.62 o 
   7   1  16    15044.62    13856.54   1229.53 o 
   8   1  16   127407.59   130059.50   7804.99 o 
   9   1  16    10926.42    10579.57    522.81 o 
  10   1  16    18856.54    18575.79   1394.61 o 
  11   1  16     4820.48     5034.90    907.40 o 
  12   1  16    23580.57    23382.11   1229.00 o 
  13   1  16     2339.84     2949.23    456.02 o 
  14   1  16    13167.41    12231.20   1104.61 o 
  15   1  16      450.89      286.84   1128.28 o 
  16   1  16    27666.94    28327.37   1303.10 o 
  17   1  16     7802.90     7927.77    696.74 o 
   0   2  16   450014.19   430625.88   7247.80 o 
   1   2  16     5237.22     5198.10   1012.65 o 
   2   2  16    55816.25    55711.79   1799.72 o 
   3   2  16    17676.72    16893.25    548.43 o 
   4   2  16    93590.56    92237.42   3965.24 o 
   5   2  16     9641.27     9066.32   1081.06 o 
   6   2  16    20245.02    19373.48    945.40 o 
   7   2  16     1750.70     1630.60    350.44 o 
   8   2  16    26787.53    26003.04    886.73 o 
   9   2  16     2300.09     1967.67    965.31 o 
  10   2  16    12072.81    11891.96   1310.76 o 
  11   2  16     4268.26     4341.31    701.34 o 
  12   2  16    24403.26    23973.70   2080.93 o 
  13   2  16      255.50     -604.03    604.03 o 
  14   2  16     4261.92     4016.02    907.35 o 
  15   2  16     1361.05       18.55   1235.38 o 
  16   2  16     7024.75     6823.43    630.90 o 
  17   2  16     1627.51     2460.67    620.52 o 
   0   3  16    48885.12    46522.64   1572.41 o 
   1   3  16     6238.12     6588.65    410.36 o 
   2   3  16     4511.08     4822.81    375.00 o 
   3   3  16     2333.55     2076.33    493.60 o 
   4   3  16   164246.38   159356.27   6343.03 o 
   5   3  16     2821.88     2738.50   1130.17 o 
   6   3  16    21727.69    22817.59    657.12 o 
   7   3  16     8867.01     8286.91    519.80 o 
   8   3  16   147442.34   155303.89   4173.98 o 
   9   3  16     3832.30     4427.93    428.52 o 
  10   3  16    10269.04    10315.39   1313.97 o 
  11   3  16      567.41      143.42    536.15 o 
  12   3  16    17782.08    19379.54    750.31 o 
  13   3  16     6171.16     5453.81    574.89 o 
  14   3  16     8234.14     8387.25    658.36 o 
  15   3  16     1262.79     1212.11    525.63 o 
  16   3  16    11480.44    11664.43    777.86 o 
   0   4  16   572568.75   562532.94   9319.56 o 
   1   4  16     8285.61     7579.18    485.95 o 
   2   4  16     5020.52     5294.70    417.27 o 
   3   4  16     4027.42     4501.81    414.43 o 
   4   4  16    27645.73    27341.67    746.03 o 
   5   4  16     6809.02     6859.07    461.50 o 
   6   4  16     8256.46     8668.30    510.89 o 
   7   4  16    20267.19    22706.08    909.04 o 
   8   4  16     9766.98    10338.76    571.59 o 
   9   4  16     4391.12     4081.59    508.73 o 
  10   4  16    14848.41    15702.63    765.66 o 
  11   4  16    10921.01    10769.42   1356.02 o 
  12   4  16    18090.15    17456.44    939.93 o 
  13   4  16     6662.46     6575.22    630.28 o 
  14   4  16     8613.60     8428.32    708.15 o 
  15   4  16     6677.30     6905.57   1322.04 o 
   0   5  16     7631.49     6387.46    728.41 o 
   1   5  16     5248.73     5047.49    477.69 o 
   2   5  16    15902.41    14855.29    633.12 o 
   3   5  16      310.41      101.55    499.05 o 
   4   5  16    83515.56    82860.02   1692.32 o 
   5   5  16     1597.51     1730.99    696.20 o 
   6   5  16    22802.19    22556.11    781.52 o 
   7   5  16     1611.18     1626.54    453.13 o 
   8   5  16    83045.60    85479.59   7466.42 o 
   9   5  16    12164.79    13070.48   1592.50 o 
  10   5  16    23991.19    24252.01   2288.67 o 
  11   5  16    15169.71    15896.49    776.02 o 
  12   5  16    17509.31    18842.14   3313.54 o 
  13   5  16     3526.56     4396.30    701.29 o 
  14   5  16     8210.23     8265.14    719.66 o 
   0   6  16   228507.56   239957.97   6984.61 o 
   1   6  16     1966.24     2223.05    830.75 o 
   2   6  16     3188.64     3620.38    782.87 o 
   3   6  16    20292.99    19418.73   1643.73 o 
   4   6  16    21323.83    24111.87   2833.09 o 
   5   6  16    10039.29     9154.57    608.80 o 
   6   6  16       29.41      452.96    541.21 o 
   7   6  16       98.75      -59.20    864.57 o 
   8   6  16     5177.42     5462.94    743.41 o 
   9   6  16    21301.52    21489.73    892.14 o 
  10   6  16    21067.77    21845.81   2293.28 o 
  11   6  16     7409.14     8250.52   1674.49 o 
  12   6  16    24062.54    22473.75    981.31 o 
  13   6  16      986.98     1193.22    755.63 o 
   0   7  16     1200.35        0.00   1486.53 o 
   1   7  16     1687.46      773.26    818.96 o 
   2   7  16     3678.42     3738.48    505.41 o 
   3   7  16     7641.54     6961.66    608.52 o 
   4   7  16    82763.82    78686.25   2580.44 o 
   5   7  16    10817.62    10659.61    709.66 o 
   6   7  16    17712.46    17918.58    793.71 o 
   7   7  16     7092.65     7643.10    640.87 o 
   8   7  16    60489.09    61714.21   1917.99 o 
   9   7  16     4532.01     5248.01    688.71 o 
  10   7  16     7046.21     7131.76    667.76 o 
  11   7  16    14869.26    15440.73    888.68 o 
   0   8  16   186503.33   181343.44   4930.00 o 
   1   8  16     6107.48     6363.06    625.37 o 
   2   8  16    20003.74    19291.18    955.12 o 
   3   8  16    13689.92    12604.16    764.99 o 
   4   8  16    15407.44    13684.18    813.53 o 
   5   8  16     1617.06     -198.03   1280.55 o 
   6   8  16    15402.30    15152.44   1232.54 o 
   7   8  16    16306.00    16008.61    880.91 o 
   8   8  16     7298.37     6470.63    682.88 o 
   0   9  16     8379.79     8698.17    989.08 o 
   1   9  16     9097.83     9853.65    716.96 o 
   2   9  16     3446.08     3606.28    623.90 o 
   2   0  17    40206.77    40341.98    866.11 o 
   4   0  17    10686.85    10373.47    462.70 o 
   6   0  17    17793.46    18301.25    590.40 o 
   8   0  17   126598.20   124856.62   6218.21 o 
  10   0  17    21896.16    22699.56    994.13 o 
  12   0  17    90731.61    93514.06   5886.52 o 
  14   0  17      316.04     1177.22    455.16 o 
  16   0  17     6874.61     6560.17    627.50 o 
   1   1  17     8409.95     8477.43    652.82 o 
   2   1  17     1958.96     1921.22    856.00 o 
   3   1  17     9962.76     9589.95    487.14 o 
   4   1  17   452564.63   440364.34   6144.44 o 
   5   1  17    33379.45    32905.23   1121.53 o 
   6   1  17     7243.64     8155.54    435.36 o 
   7   1  17     2005.01     1306.31    364.09 o 
   8   1  17    22475.78    22735.53   1048.14 o 
   9   1  17        6.59     -218.46    776.89 o 
  10   1  17     5419.42     5695.71    658.50 o 
  11   1  17      656.51       60.05    507.55 o 
  12   1  17     3318.33     4358.82    541.53 o 
  13   1  17    10227.88     9402.78    610.71 o 
  14   1  17    10147.54     9751.31    655.65 o 
  15   1  17     1775.41     1458.86    695.65 o 
  16   1  17    27748.04    26384.79   1873.82 o 
  17   1  17     1736.09     1655.52    585.57 o 
   1   2  17     4506.84     4639.02    390.67 o 
   2   2  17     6138.16     6335.93    411.59 o 
   3   2  17     4624.77     4194.49    599.64 o 
   4   2  17    42458.31    40001.85    841.76 o 
   5   2  17     1041.87      888.44    333.00 o 
   6   2  17     2263.53     2359.01   1377.34 o 
   7   2  17     3426.80     3624.95    391.13 o 
   8   2  17   258369.63   253342.11  11751.30 o 
   9   2  17      913.17     1321.95    378.96 o 
  10   2  17    10901.68    11811.12    618.31 o 
  11   2  17     5357.36     6436.92    480.28 o 
  12   2  17    84802.10    83431.45   3734.48 o 
  13   2  17      949.54      933.07    883.67 o 
  14   2  17    23805.01    24448.84   2778.41 o 
  15   2  17      876.94      122.17   1148.51 o 
  16   2  17     1236.91     1900.74   1874.97 o 
   1   3  17     1570.11     2185.66    455.73 o 
   2   3  17      295.98      402.72    717.55 o 
   3   3  17     6623.35     6314.51    655.22 o 
   4   3  17   141357.80   139792.14   4001.74 o 
   5   3  17      181.43     -244.95    686.90 o 
   6   3  17     7288.48     7411.43    477.82 o 
   7   3  17     2295.96     2494.41    638.21 o 
   8   3  17    11884.08    11821.35    601.24 o 
   9   3  17     2511.84     2734.19    435.60 o 
  10   3  17     2815.31     2965.34    434.98 o 
  11   3  17       53.18       96.41   1011.02 o 
  12   3  17    17318.90    18160.18   1832.70 o 
  13   3  17      592.63      171.32    586.32 o 
  14   3  17      350.31    -1187.96   1260.78 o 
  15   3  17      670.48     1822.79    733.15 o 
  16   3  17    29740.60    29959.80   1053.02 o 
   1   4  17    33329.18    31614.37    898.90 o 
   2   4  17     1282.52     1462.26    565.03 o 
   3   4  17     3530.15     3419.65    411.35 o 
   4   4  17    11517.22    12191.95    630.99 o 
   5   4  17     8903.05     8200.13    529.92 o 
   6   4  17     3322.76     3030.69   1737.31 o 
   7   4  17    13543.33    14235.67    639.32 o 
   8   4  17   145900.55   150575.61   5802.90 o 
   9   4  17     1825.56     1546.60    437.39 o 
  10   4  17     6748.25     8917.89    955.41 o 
  11   4  17     1654.18      199.01    668.59 o 
  12   4  17    88882.74    88841.84   1851.85 o 
  13   4  17     9067.16     9676.53    778.02 o 
  14   4  17     2190.83     2446.17    542.88 o 
  15   4  17     7418.08     7837.67    699.89 o 
   1   5  17    12814.60    13001.69    590.65 o 
   2   5  17      820.11     1254.15    607.05 o 
   3   5  17      704.59     1130.63    799.58 o 
   4   5  17   300620.50   296176.69   5407.55 o 
   5   5  17     2929.47     3638.52    454.67 o 
   6   5  17     2944.61     2506.79    473.86 o 
   7   5  17     4809.94     4947.99    501.71 o 
   8   5  17    15061.61    15802.80    705.74 o 
   9   5  17     5405.98     5855.61    864.52 o 
  10   5  17    14187.64    13512.40    732.79 o 
  11   5  17      442.98      487.03    590.22 o 
  12   5  17     3442.37     2582.04   1429.49 o 
  13   5  17     1160.53      215.02   3020.96 o 
  14   5  17    16775.45    16580.80    903.23 o 
   1   6  17     1724.93     1573.40    460.64 o 
   2   6  17    10140.12    10511.82    595.30 o 
   3   6  17     3956.59     4390.65    518.85 o 
   4   6  17    11325.11    11386.59   1356.91 o 
   5   6  17     1490.22     1639.62    432.70 o 
   6   6  17     6523.36     5895.52    542.34 o 
   7   6  17     6712.66     7145.30   1283.40 o 
   8   6  17    77391.93    76640.99   3826.00 o 
   9   6  17     2473.07     2557.51    541.30 o 
  10   6  17     2391.86     2715.46    570.69 o 
  11   6  17     6383.49     5666.15    679.48 o 
  12   6  17    47484.43    47426.55   1901.52 o 
   1   7  17     8855.41     8230.72    615.38 o 
   2   7  17     3107.66     2252.49    862.74 o 
   3   7  17     7591.75     7248.51    588.10 o 
   4   7  17   102963.53    98944.16   2112.47 o 
   5   7  17    34631.03    33947.68   1069.49 o 
   6   7  17     7179.01     7503.64    788.88 o 
   7   7  17     1181.81      875.58    658.08 o 
   8   7  17    13281.56    12904.44    802.84 o 
   9   7  17     5215.30     3146.93   1510.33 o 
  10   7  17      660.31      -82.64    722.28 o 
   1   8  17     7894.22     6366.28    651.20 o 
   2   8  17    10079.55     9968.92    702.51 o 
   3   8  17     5063.96     4902.75    598.35 o 
   4   8  17    16140.79    15893.57    804.25 o 
   5   8  17     7798.86     7620.40    649.21 o 
   6   8  17      670.15      981.15    693.64 o 
   7   8  17     1487.41      119.41   1347.99 o 
   0   0  18   228864.00   230500.33   5386.89 o 
   2   0  18     9453.81     9026.27    798.39 o 
   4   0  18    59461.46    61226.52   1687.32 o 
   6   0  18     5958.05     5960.41    424.45 o 
   8   0  18    17781.68    17377.73   1441.70 o 
  10   0  18     4388.47     4519.61    449.88 o 
  12   0  18     1870.07     1421.50   1093.07 o 
  14   0  18    20777.54    20829.10    828.84 o 
  16   0  18      830.24      778.91    647.79 o 
   0   1  18    10114.34    10457.86    652.88 o 
   1   1  18    12702.23    12295.95    474.04 o 
   2   1  18    14220.10    12518.99    952.66 o 
   3   1  18     1554.37     1067.77    324.60 o 
   4   1  18   100021.27    97339.69   1896.35 o 
   5   1  18     3416.69     3272.08    374.52 o 
   6   1  18    28928.36    28885.30    723.62 o 
   7   1  18    10045.82     9590.82    514.54 o 
   8   1  18    67154.05    71564.35   1856.01 o 
   9   1  18     7195.28     7364.24    504.32 o 
  10   1  18    52568.84    53807.91   1153.40 o 
  11   1  18     6365.41     6549.50    497.10 o 
  12   1  18     7676.89     7391.09    557.67 o 
  13   1  18     4847.16     5175.18   1219.37 o 
  14   1  18    22867.59    22384.94    892.68 o 
  15   1  18      306.53     -610.65   1137.17 o 
  16   1  18     9349.51     8452.57    713.84 o 
   0   2  18   353249.19   349053.56   6933.47 o 
   1   2  18      762.95      841.70    335.72 o 
   2   2  18   102782.48   100664.09   2381.07 o 
   3   2  18     5187.82     5369.58    400.18 o 
   4   2  18    14922.44    15785.28    560.17 o 
   5   2  18      973.91       64.30    808.52 o 
   6   2  18    21563.88    20477.11   1342.74 o 
   7   2  18     1245.51     1287.10    477.58 o 
   8   2  18     9418.53     9565.69    513.20 o 
   9   2  18      881.99      970.71    925.71 o 
  10   2  18     1777.66     2714.85    695.36 o 
  11   2  18     6985.61     7104.49    550.12 o 
  12   2  18     4420.47     5476.68    556.70 o 
  13   2  18     2335.89     2440.58    512.57 o 
  14   2  18    18701.08    19314.10   1385.07 o 
  15   2  18     3609.67     2931.69    555.02 o 
  16   2  18     9137.39     8686.77    710.25 o 
   0   3  18    18889.14    17727.31    850.17 o 
   1   3  18     2551.80     1367.63    597.87 o 
   2   3  18      773.37     1329.02    763.44 o 
   3   3  18      799.50      155.14    849.82 o 
   4   3  18    53805.30    51247.16   2260.55 o 
   5   3  18     4131.52     4250.86    412.43 o 
   6   3  18    15828.35    15204.10   1161.29 o 
   7   3  18     2181.13     2666.17    419.69 o 
   8   3  18    38562.30    37624.03   2236.88 o 
   9   3  18       46.97    -1123.24   1375.47 o 
  10   3  18    18401.50    19243.77    939.16 o 
  11   3  18     5666.31     5149.48    543.41 o 
  12   3  18    11984.21    12429.93    686.34 o 
  13   3  18     1739.57     1877.26   1108.19 o 
  14   3  18    13296.30    14431.47   1571.46 o 
  15   3  18      190.34    -1611.83   1823.60 o 
   0   4  18   170788.03   175279.94   3831.59 o 
   1   4  18     7603.08     7006.72    618.23 o 
   2   4  18    25572.00    25634.25    748.99 o 
   3   4  18    17828.36    17970.99    665.89 o 
   4   4  18    31223.30    31962.36    833.76 o 
   5   4  18    15342.82    15076.64    637.19 o 
   6   4  18    11650.64    11896.36    562.29 o 
   7   4  18    20937.60    19825.32    961.21 o 
   8   4  18     5332.17     5918.89    602.14 o 
   9   4  18     5395.03     6646.77    530.40 o 
  10   4  18      190.71      -84.35    587.48 o 
  11   4  18    11601.25    11932.89    699.52 o 
  12   4  18     3664.37     4293.93    576.78 o 
  13   4  18     1872.11     3056.91    513.09 o 
  14   4  18     7082.77     8543.94    740.36 o 
   0   5  18    14024.80    13521.22    866.64 o 
   1   5  18     1640.82     2469.36    403.67 o 
   2   5  18    27403.32    25926.24   1978.71 o 
   3   5  18     3946.96     3791.77    481.55 o 
   4   5  18    66861.41    63241.20   1349.42 o 
   5   5  18     9946.20    10538.39   1253.37 o 
   6   5  18    18258.69    17718.78    963.56 o 
   7   5  18     6194.33     6349.61    539.96 o 
   8   5  18    57354.17    58235.95   2263.81 o 
   9   5  18      938.96     1182.23    469.08 o 
  10   5  18    36222.15    37029.22   2123.15 o 
  11   5  18    11415.33    12171.98    703.19 o 
  12   5  18     2741.48     3615.59    594.86 o 
  13   5  18     1541.26     1761.86    532.20 o 
   0   6  18   180952.77   181198.69   4527.59 o 
   1   6  18     3060.94     3796.18    614.68 o 
   2   6  18     9848.10     9530.31    926.97 o 
   3   6  18     1467.79     1503.96    901.35 o 
   4   6  18    12948.66    13802.58   1272.03 o 
   5   6  18      957.55      233.70    530.59 o 
   6   6  18     2886.44     3620.45    501.21 o 
   7   6  18     2531.81     2756.67    536.11 o 
   8   6  18     7989.18     6977.13    731.72 o 
   9   6  18     2386.68     2334.05    985.46 o 
  10   6  18     1370.09     3066.77   1494.94 o 
  11   6  18     2725.01     1909.75    963.61 o 
  12   6  18      308.79      234.13   1374.64 o 
   0   7  18     6169.20     6547.99    920.05 o 
   1   7  18     3026.70     2438.46    535.55 o 
   2   7  18      102.70     -384.65   1036.48 o 
   3   7  18      361.87      785.38    613.61 o 
   4   7  18    21365.55    19855.57    877.94 o 
   5   7  18    11473.06    10647.02    746.74 o 
   6   7  18     8111.52     7087.49    702.76 o 
   7   7  18     5180.06     5062.01    772.83 o 
   8   7  18    32747.90    30093.49   2014.00 o 
   9   7  18     9243.00     7910.87    965.57 o 
   0   8  18    82536.65    84698.34   2273.36 o 
   1   8  18     7263.51     6535.63    680.51 o 
   2   8  18    25196.41    23967.00    971.28 o 
   3   8  18     5059.60     5784.11    581.18 o 
   4   8  18     8389.91     7745.74    687.05 o 
   5   8  18     5172.08     5038.12    622.07 o 
   6   8  18     8798.07     7981.86    733.70 o 
   2   0  19    26097.50    25677.24    653.23 o 
   4   0  19     7425.64     8316.69    448.64 o 
   6   0  19     2824.61     3257.46    365.60 o 
   8   0  19     8819.97     9169.63   1393.82 o 
  10   0  19   109250.66   111884.24   5106.60 o 
  12   0  19     8338.10     7057.79    942.87 o 
  14   0  19    68345.19    65341.60   1678.38 o 
  16   0  19     5468.04     5042.24    593.97 o 
   1   1  19     8218.55     7803.09    456.45 o 
   2   1  19    13638.40    14434.93   1550.04 o 
   3   1  19     4872.54     5247.40    400.11 o 
   4   1  19      547.99      935.49    339.43 o 
   5   1  19    15872.24    16714.57    568.86 o 
   6   1  19    31452.39    31037.73   1073.98 o 
   7   1  19     1817.18     2462.39   1593.38 o 
   8   1  19    13086.20    12958.99    587.69 o 
   9   1  19      528.39     -563.10    563.10 o 
  10   1  19       39.61      -21.97    497.33 o 
  11   1  19      965.19     1500.62    422.10 o 
  12   1  19     7299.06     6861.23    585.86 o 
  13   1  19     9301.94     8449.55    632.09 o 
  14   1  19    52705.23    50805.52   3519.50 o 
  15   1  19      141.86      990.41   1679.82 o 
  16   1  19     4138.33     4782.06    623.56 o 
   1   2  19    12519.55    11318.51    855.73 o 
   2   2  19    22052.14    20633.29    628.00 o 
   3   2  19     1952.08     2182.45    425.47 o 
   4   2  19    10804.82    11023.93    520.80 o 
   5   2  19     6382.57     6297.13    484.46 o 
   6   2  19    22919.47    21804.29    677.95 o 
   7   2  19      503.74     -518.42    913.08 o 
   8   2  19     8550.05     8409.99   1371.90 o 
   9   2  19     5952.24     5974.48    535.73 o 
  10   2  19   114853.34   111773.86   2456.41 o 
  11   2  19      931.74      628.46    585.95 o 
  12   2  19     7167.59     7483.95    606.60 o 
  13   2  19     2243.76     2479.86   1616.09 o 
  14   2  19    38971.94    39731.89   2589.05 o 
  15   2  19      766.92     1321.77    743.25 o 
   1   3  19     1994.03     2098.27    404.45 o 
   2   3  19    24672.30    25175.51    709.26 o 
   3   3  19     4938.57     4574.41    542.44 o 
   4   3  19    36759.39    34876.72    995.06 o 
   5   3  19     1431.32      161.53    900.71 o 
   6   3  19    30101.83    30243.57    809.25 o 
   7   3  19     3270.73     3497.79    606.29 o 
   8   3  19     2780.51     2674.65    699.61 o 
   9   3  19      196.03      369.27    929.03 o 
  10   3  19     8740.15     8592.92    698.97 o 
  11   3  19      463.69      780.80    559.80 o 
  12   3  19     1845.22     1722.53    534.19 o 
  13   3  19     1805.90     1320.25    539.85 o 
  14   3  19    33749.57    33280.79   1648.67 o 
  15   3  19      263.92      105.31    673.42 o 
   1   4  19    17535.13    18639.54    655.20 o 
   2   4  19    11909.33    11779.77    574.94 o 
   3   4  19     1053.58      921.77    356.70 o 
   4   4  19     2806.95     3333.04    552.46 o 
   5   4  19     9791.21     9966.53    830.26 o 
   6   4  19    10951.50    11650.45   1938.21 o 
   7   4  19    17776.53    17027.80    850.78 o 
   8   4  19      698.68      -73.41   1079.86 o 
   9   4  19      751.80      845.80    537.64 o 
  10   4  19    48569.52    50067.74   2616.65 o 
  11   4  19     4126.89     4213.78    634.05 o 
  12   4  19     1790.67     1976.59    749.17 o 
  13   4  19     6881.76     7835.01    656.41 o 
  14   4  19    41035.61    40045.92   1222.22 o 
   1   5  19     2369.47      473.83    971.27 o 
   2   5  19     5976.57     5997.57    507.22 o 
   3   5  19    18080.06    15905.89    704.60 o 
   4   5  19     2079.75     3432.11    419.26 o 
   5   5  19     4293.12     4637.19    485.96 o 
   6   5  19    24520.26    23750.71    817.15 o 
   7   5  19      105.34     -215.10    549.48 o 
   8   5  19    15796.24    16227.73    753.75 o 
   9   5  19      172.29      436.93    461.92 o 
  10   5  19     5274.30     5985.29    594.92 o 
  11   5  19     1913.59     1060.64    565.18 o 
  12   5  19    12941.85    13348.65    783.76 o 
  13   5  19    10286.68     9806.38    794.60 o 
   1   6  19    14435.58    14146.02    716.42 o 
   2   6  19    10058.81     9514.32    590.52 o 
   3   6  19     7055.70     7576.15    592.29 o 
   4   6  19     2099.34     1825.07    493.00 o 
   5   6  19     4734.79     5362.33    550.43 o 
   6   6  19      601.02     1518.52    455.82 o 
   7   6  19      803.59      464.85   1068.63 o 
   8   6  19     6098.90     5362.98    607.96 o 
   9   6  19     7132.05     6989.34    686.27 o 
  10   6  19    78182.21    76005.67   4252.11 o 
  11   6  19      965.57      630.58    704.78 o 
   1   7  19      989.57     1059.47    498.20 o 
   2   7  19     4166.83     4990.80    594.44 o 
   3   7  19    25935.92    26371.18   2582.52 o 
   4   7  19     4707.89     5467.72    573.16 o 
   5   7  19     7509.64     7943.13    642.87 o 
   6   7  19    10507.75     9853.80   1292.00 o 
   7   7  19     6013.16     7550.71   1575.98 o 
   8   7  19        2.50     -548.17   1859.73 o 
   9   7  19     1699.10      299.42   1195.46 o 
   1   8  19    27053.38    26316.24   1713.81 o 
   2   8  19    11090.16    11031.43    759.78 o 
   3   8  19     1097.02      607.10    955.98 o 
   4   8  19      320.04     -792.67   1134.08 o 
   5   8  19     2546.63     2290.83    610.02 o 
   0   0  20    69090.52    64958.60   2205.77 o 
   2   0  20    47299.48    46281.39   1103.10 o 
   4   0  20    17640.64    17374.07    946.02 o 
   6   0  20     1492.72     1823.50    607.91 o 
   8   0  20    19823.57    19682.93    678.42 o 
  10   0  20     8724.46     8653.20    564.89 o 
  12   0  20    10325.40     9821.60    612.00 o 
  14   0  20     3973.24     4735.71    563.69 o 
   0   1  20    29054.50    28004.76    963.59 o 
   1   1  20    10446.83    10372.94    758.86 o 
   2   1  20     5632.04     6164.27    629.94 o 
   3   1  20     1024.14     1533.71    304.79 o 
   4   1  20    34364.58    35482.43   2733.93 o 
   5   1  20      676.10      468.14   1045.09 o 
   6   1  20    39243.57    38534.85   1917.05 o 
   7   1  20    17409.35    16825.94    989.69 o 
   8   1  20    13683.89    13343.48    603.86 o 
   9   1  20     7152.50     6313.93    527.71 o 
  10   1  20     2454.97     2331.84    623.91 o 
  11   1  20     7236.71     7909.12    597.99 o 
  12   1  20    45054.24    44566.34   3483.20 o 
  13   1  20     4319.70     4819.41    654.23 o 
  14   1  20    30718.47    30554.13   1006.52 o 
  15   1  20      100.92      -14.32   1072.53 o 
   0   2  20    56415.39    51711.66   1712.64 o 
   1   2  20    10583.95    10782.75   1325.04 o 
   2   2  20     1224.33      927.84   1151.07 o 
   3   2  20     1961.39     2222.31    360.21 o 
   4   2  20     1935.17     2276.31    840.84 o 
   5   2  20      566.99      378.98    469.41 o 
   6   2  20     5501.05     5375.23    470.97 o 
   7   2  20     8570.05     8167.71    772.17 o 
   8   2  20     2343.40     1856.69    519.65 o 
   9   2  20     1178.44     -738.20    957.84 o 
  10   2  20    19239.63    18254.45    739.67 o 
  11   2  20     3741.16     2743.92    512.48 o 
  12   2  20    23037.67    22635.29   1170.76 o 
  13   2  20      114.82     -180.96    610.48 o 
  14   2  20    19795.28    19295.67   1825.20 o 
  15   2  20     1498.39      229.82    765.13 o 
   0   3  20    12270.89    12090.25    763.95 o 
   1   3  20       22.11     -676.51    798.84 o 
   2   3  20    15359.28    15255.20    592.69 o 
   3   3  20      914.16     1045.82    477.48 o 
   4   3  20    23045.71    22201.32   1560.78 o 
   5   3  20     7024.42     6928.25    841.08 o 
   6   3  20    51293.84    49576.12   1141.92 o 
   7   3  20     2181.13     1268.90    619.70 o 
   8   3  20     1945.32     2230.65    440.22 o 
   9   3  20      125.23      123.45    660.83 o 
  10   3  20     6995.58     7821.68    574.74 o 
  11   3  20     5789.39     5157.12    555.89 o 
  12   3  20    55527.75    56206.59   5056.67 o 
  13   3  20     1123.93      318.08    986.25 o 
  14   3  20    35590.04    35863.11   1612.56 o 
   0   4  20    50379.63    48997.45   1579.96 o 
   1   4  20      380.27     -392.57    863.31 o 
   2   4  20     8731.90     8042.11    542.75 o 
   3   4  20    11180.98    10947.50   1155.05 o 
   4   4  20     9815.94     9419.24    551.85 o 
   5   4  20     9412.93     9572.40    550.14 o 
   6   4  20     2711.26     2853.07    463.04 o 
   7   4  20     3947.45     4194.58    489.37 o 
   8   4  20     3089.12     3534.79    507.01 o 
   9   4  20     3844.25     4033.54    644.97 o 
  10   4  20    10587.96    11268.69    689.60 o 
  11   4  20    15721.17    15195.65   1105.55 o 
  12   4  20    14459.74    14415.35    769.95 o 
  13   4  20     2643.64     3390.87   1551.36 o 
   0   5  20     9894.59     9429.64    800.80 o 
   1   5  20     1786.32     1316.03    422.02 o 
   2   5  20    13822.37    11539.12    659.59 o 
   3   5  20     8423.85     7930.43    565.90 o 
   4   5  20    18691.95    17634.29   1094.85 o 
   5   5  20    11600.62    10316.03   1208.86 o 
   6   5  20    29084.04    28575.38   1821.99 o 
   7   5  20     1472.05      908.07   1277.19 o 
   8   5  20    13164.05    13415.53    724.51 o 
   9   5  20     2649.93     3333.21    797.97 o 
  10   5  20      319.22      196.00    668.77 o 
  11   5  20     5028.75     4931.64    619.15 o 
  12   5  20    31122.60    30230.26   2715.11 o 
   0   6  20    51838.88    52026.16   1646.99 o 
   1   6  20    12467.47    11333.62    713.54 o 
   2   6  20     4762.35     5062.32    549.44 o 
   3   6  20     1538.36     1995.20    472.61 o 
   4   6  20     1174.57     2722.53    706.27 o 
   5   6  20       45.23      212.52    576.14 o 
   6   6  20     1606.83     1884.51   1109.87 o 
   7   6  20    16067.59    14367.45   1281.41 o 
   8   6  20     7202.32     6750.41    674.50 o 
   9   6  20     9845.67    10565.01    820.09 o 
  10   6  20     4708.07     5063.91    620.39 o 
   0   7  20     6550.53     6537.95    886.42 o 
   1   7  20    13801.41    12875.86    771.90 o 
   2   7  20     6191.81     7026.83    677.84 o 
   3   7  20      193.87      597.86   1243.62 o 
   4   7  20    11855.64    11514.45   1157.49 o 
   5   7  20     9313.66     8992.59    652.30 o 
   6   7  20    21651.93    22873.84   1755.49 o 
   7   7  20     5545.17     6353.86    623.77 o 
   8   7  20     2472.68     3239.50    589.77 o 
   0   8  20    13116.33    13175.34   1128.93 o 
   1   8  20     5699.09     4982.42    652.83 o 
   2   8  20     4103.20     3889.95    618.02 o 
   3   8  20      574.27    -1661.36   1661.36 o 
   2   0  21    14971.40    14554.64    548.61 o 
   4   0  21    56996.97    54591.12   1239.97 o 
   6   0  21    46335.30    49244.68   1774.41 o 
   8   0  21   184590.36   187730.53   6389.71 o 
  10   0  21    63980.75    62244.48   5398.14 o 
  12   0  21    16876.82    16005.49    738.33 o 
  14   0  21    20618.08    21768.35   1423.02 o 
   1   1  21    13944.93    12942.27    561.44 o 
   2   1  21    37730.71    38119.71    861.91 o 
   3   1  21      404.77      120.85    409.02 o 
   4   1  21    95545.79    90684.13   1945.25 o 
   5   1  21     6206.29     6307.67    450.17 o 
   6   1  21     2481.35     2426.00    411.35 o 
   7   1  21     1082.22     1124.93    464.29 o 
   8   1  21    11279.16    10760.04    643.56 o 
   9   1  21     1333.14     1294.10   1008.97 o 
  10   1  21    12991.46    12645.41   1240.07 o 
  11   1  21     2190.68     2966.86    446.93 o 
  12   1  21    22278.68    21563.49    804.23 o 
  13   1  21     5810.01     5410.84    619.80 o 
  14   1  21    32336.79    32290.33   1045.05 o 
  15   1  21      247.98     -543.28    752.49 o 
   1   2  21     6223.71     5233.40    564.35 o 
   2   2  21     3450.28     3236.87    940.15 o 
   3   2  21     1376.33      981.28   1508.42 o 
   4   2  21     4335.93     3881.23    446.11 o 
   5   2  21     9844.77     9756.83    810.93 o 
   6   2  21    72593.18    72946.28   2839.52 o 
   7   2  21     7865.22     7803.12    546.15 o 
   8   2  21   100570.80    99770.95   3311.29 o 
   9   2  21      444.74      630.22    413.92 o 
  10   2  21    42516.76    45466.38   1153.40 o 
  11   2  21     2168.65      624.39    667.53 o 
  12   2  21    20241.39    21745.20    836.05 o 
  13   2  21     8675.24     9873.79    673.48 o 
  14   2  21      150.15     -147.00   1203.10 o 
   1   3  21     8671.76     7832.80    520.43 o 
   2   3  21    87130.22    84047.82   2638.51 o 
   3   3  21     1732.56     1837.78    390.02 o 
   4   3  21   162361.94   155229.70   4797.54 o 
   5   3  21     9345.22     8913.35    549.00 o 
   6   3  21     2619.27     2729.66    445.55 o 
   7   3  21     1087.18     1034.47    414.98 o 
   8   3  21    27247.88    27321.24    869.66 o 
   9   3  21      834.23      976.06    560.88 o 
  10   3  21    24211.45    24300.54   1489.86 o 
  11   3  21      626.53    -1136.48   1269.37 o 
  12   3  21     6148.35     5836.25    989.00 o 
  13   3  21     3171.65     3319.16    752.58 o 
  14   3  21    47476.01    46705.50   5119.79 o 
   1   4  21     9189.92     9093.32   1049.77 o 
   2   4  21     2398.68     3005.03    404.33 o 
   3   4  21     6436.81     6788.57    490.70 o 
   4   4  21     5622.56     5346.12    496.80 o 
   5   4  21     8460.36     9600.18    576.21 o 
   6   4  21    42493.29    44060.68   1127.34 o 
   7   4  21     2571.59     3118.29    464.41 o 
   8   4  21   119519.18   120386.05   2705.65 o 
   9   4  21     3883.82     3453.89   1428.69 o 
  10   4  21    49043.01    49889.63   2292.91 o 
  11   4  21     4484.88     6397.04   1182.33 o 
  12   4  21    12622.35    12846.74   1044.80 o 
  13   4  21     1053.49    -1493.66   1493.66 o 
   1   5  21     2967.78     2257.55    471.48 o 
   2   5  21    29597.53    28316.29   1562.76 o 
   3   5  21     7423.70     7292.53    551.88 o 
   4   5  21    34791.85    33544.71    953.31 o 
   5   5  21     9381.81     9626.97    882.35 o 
   6   5  21     2678.74     1889.92    531.72 o 
   7   5  21     7874.77     7788.78    622.86 o 
   8   5  21    10168.43     9768.62    691.14 o 
   9   5  21     3125.11     3829.82    509.00 o 
  10   5  21     7160.96     7983.86    688.61 o 
  11   5  21     2614.37     1586.62    623.07 o 
  12   5  21    16964.10    16194.38   1041.61 o 
   1   6  21    16533.02    14940.80    762.65 o 
   2   6  21    12683.70    11717.17    681.09 o 
   3   6  21     7269.93     7808.81   1161.47 o 
   4   6  21    17995.79    17278.42    909.62 o 
   5   6  21    13816.48    12481.82   1120.60 o 
   6   6  21    31906.07    32611.68   1032.54 o 
   7   6  21     6564.29     7507.90    672.72 o 
   8   6  21    72466.23    74818.83   6351.36 o 
   9   6  21     1048.02     -263.65   1265.01 o 
  10   6  21    16174.27    16829.86    976.79 o 
   1   7  21    10959.12    11391.42    869.77 o 
   2   7  21    28738.90    28443.96   1474.06 o 
   3   7  21      212.52     -310.11    963.55 o 
   4   7  21    69546.85    66215.23   1461.05 o 
   5   7  21     7808.24     7437.70    693.93 o 
   6   7  21      653.97      574.13   1213.59 o 
   7   7  21      356.52      168.15    573.29 o 
   0   0  22   148475.94   151705.31   3519.59 o 
   2   0  22   161759.20   162957.56   2578.53 o 
   4   0  22    13469.85    12798.42    546.76 o 
   6   0  22    62004.06    63553.54   1407.15 o 
   8   0  22    26140.20    26166.28    802.21 o 
  10   0  22     6658.71     6718.81    532.72 o 
  12   0  22    16824.04    16401.31    765.21 o 
  14   0  22    28884.74    27630.97   2442.13 o 
   0   1  22    14321.89    13360.58    782.55 o 
   1   1  22     3978.80     3758.04    409.33 o 
   2   1  22    15009.21    16547.88   1377.50 o 
   3   1  22     1638.16     2640.20    607.08 o 
   4   1  22    71662.77    68738.17   1436.73 o 
   5   1  22      689.24     1322.95    354.50 o 
   6   1  22     3317.09     3529.47    410.87 o 
   7   1  22    10498.71    10495.06    579.23 o 
   8   1  22    11415.52    11436.73    943.03 o 
   9   1  22     4058.51     3662.99    494.15 o 
  10   1  22    92501.76    93788.45   1892.65 o 
  11   1  22    10771.53    10711.56    672.63 o 
  12   1  22    24464.66    25471.33   1136.30 o 
  13   1  22     4615.16     3980.31    560.07 o 
  14   1  22     7556.36     8473.20    674.88 o 
   0   2  22   190017.94   183823.95   3975.48 o 
   1   2  22     6346.97     6825.38    456.70 o 
   2   2  22    34762.21    34403.38   1554.23 o 
   3   2  22     7735.99     7696.90    500.44 o 
   4   2  22    31407.87    29994.64    818.85 o 
   5   2  22     4776.75     4451.25    438.78 o 
   6   2  22    50557.34    48803.00   1986.97 o 
   7   2  22    10251.09    11393.86    640.15 o 
   8   2  22     7300.90     6815.44    542.20 o 
   9   2  22      362.89     -527.13    527.13 o 
  10   2  22      342.54      921.68    427.45 o 
  11   2  22     3113.45     2789.63    537.79 o 
  12   2  22     5853.34     5069.78    611.80 o 
  13   2  22      432.30     -200.73   1951.41 o 
  14   2  22    11439.67    12516.74   1609.99 o 
   0   3  22    15979.08    13465.45    871.78 o 
   1   3  22     4272.70     3506.31   1267.30 o 
   2   3  22    64903.52    59658.32   1240.75 o 
   3   3  22     1793.76      904.33   1324.30 o 
   4   3  22    64271.25    62954.02   1276.57 o 
   5   3  22     1759.44     1457.29    431.42 o 
   6   3  22     1830.62     3553.29   1571.50 o 
   7   3  22     8276.89     8240.98    571.39 o 
   8   3  22    38399.04    38103.48   2618.84 o 
   9   3  22     2232.99     1675.28   1075.43 o 
  10   3  22   115511.88   104910.16   7473.50 o 
  11   3  22     5021.59     5367.25    723.21 o 
  12   3  22    10205.18    10707.19    716.66 o 
  13   3  22     1344.85      453.07    716.80 o 
   0   4  22   153009.94   144545.14   3835.62 o 
   1   4  22     6807.63     7326.22    520.71 o 
   2   4  22    72797.96    71912.79   2838.98 o 
   3   4  22      791.15      546.14    529.69 o 
   4   4  22    12511.93    15602.02   1712.85 o 
   5   4  22     1289.83     -106.95   1057.47 o 
   6   4  22    38443.11    36076.97   1542.34 o 
   7   4  22     3217.58     3108.96    507.28 o 
   8   4  22     4675.66     4614.86    787.11 o 
   9   4  22     5266.98     5046.21   1381.69 o 
  10   4  22      752.34       67.32    951.76 o 
  11   4  22     6921.96     7207.12   1271.60 o 
  12   4  22     4936.25     4493.66    620.67 o 
   0   5  22    19850.03    18915.28   1075.54 o 
   1   5  22     6398.92     5366.56   1562.60 o 
   2   5  22     3893.34     3948.13    915.75 o 
   3   5  22      348.12     -516.64    591.22 o 
   4   5  22    39453.10    37501.88   1014.36 o 
   5   5  22     1657.61     1064.78    496.20 o 
   6   5  22     3889.75     3843.74    495.21 o 
   7   5  22     3904.74     3224.85   1310.12 o 
   8   5  22    11577.82    11487.26    727.45 o 
   9   5  22     6103.86     5226.86    630.49 o 
  10   5  22    57315.19    55764.71   4597.92 o 
  11   5  22     2301.61     3241.30    554.64 o 
   0   6  22    55844.94    54846.23   1770.21 o 
   1   6  22     6384.84     6614.35    608.75 o 
   2   6  22    56875.38    59172.05   2056.05 o 
   3   6  22     6670.05     5726.16    594.63 o 
   4   6  22     9369.94     8586.57    689.13 o 
   5   6  22    10793.54    11172.22   1027.06 o 
   6   6  22    53154.65    48963.80   1283.53 o 
   7   6  22    21300.50    21118.90   1191.63 o 
   8   6  22     6085.61     6416.38    674.76 o 
   9   6  22     2465.42     2714.07   1237.71 o 
   0   7  22     2160.66     3169.92    829.06 o 
   1   7  22      539.17     -388.19   1226.79 o 
   2   7  22    26977.35    24661.35    978.39 o 
   3   7  22     7221.52     7646.66    685.64 o 
   4   7  22    34976.62    32289.34   2368.67 o 
   5   7  22     4254.62     2533.45   1143.63 o 
   6   7  22     3360.30     4044.54    981.29 o 
   2   0  23    17091.04    17525.92    687.55 o 
   4   0  23    18901.03    18635.13    673.64 o 
   6   0  23   119811.05   119744.80   2434.89 o 
   8   0  23     2664.74     3080.97    425.54 o 
  10   0  23     7757.28     8285.75   1121.98 o 
  12   0  23    12736.31    13276.04    757.90 o 
  14   0  23    27251.25    28507.09   2672.54 o 
   1   1  23    15331.62    15951.68    911.31 o 
   2   1  23   189106.69   187057.45   2907.74 o 
   3   1  23      213.29     -310.14    817.71 o 
   4   1  23    27904.60    26449.17    767.36 o 
   5   1  23     8855.86     8912.00   1139.75 o 
   6   1  23    13372.87    12775.94   1405.88 o 
   7   1  23     3928.38     4041.63    477.91 o 
   8   1  23     5342.18     5325.50    945.25 o 
   9   1  23     1574.78      186.86    632.68 o 
  10   1  23     5459.96     5097.00    563.72 o 
  11   1  23     3921.95     5201.89    866.97 o 
  12   1  23     2475.25      715.55   1019.94 o 
  13   1  23     2547.22     2233.39    503.86 o 
  14   1  23      117.85    -1037.22   1241.51 o 
   1   2  23     1384.10     1801.95    513.74 o 
   2   2  23    16737.81    15168.37   1077.14 o 
   3   2  23      213.05     -946.97    946.97 o 
   4   2  23     8451.21     8211.70    529.09 o 
   5   2  23     5346.08     4699.79    490.29 o 
   6   2  23    92262.98    89370.96   5025.42 o 
   7   2  23     3633.10     4371.32    901.45 o 
   8   2  23    16868.29    17711.96   2005.18 o 
   9   2  23      154.93     -317.32    995.13 o 
  10   2  23     7590.17     7523.14    967.21 o 
  11   2  23     2072.68     1966.25   1402.50 o 
  12   2  23    12236.68    12224.88    736.99 o 
  13   2  23     2506.03      128.99   1354.40 o 
   1   3  23     2679.96     2313.87    456.26 o 
   2   3  23    90624.52    86626.91   1912.94 o 
   3   3  23     2990.61     2762.40    427.32 o 
   4   3  23     1342.86     1404.47    391.50 o 
   5   3  23     3235.88     3155.74    506.21 o 
   6   3  23    12727.36    12209.95    635.88 o 
   7   3  23     1236.44     -637.35   1091.29 o 
   8   3  23    14835.09    14656.89    714.99 o 
   9   3  23      684.96     -695.74   1203.31 o 
  10   3  23     6881.05     6837.70    643.26 o 
  11   3  23     1601.36     1777.82    914.80 o 
  12   3  23    12494.16    12455.37    776.29 o 
  13   3  23     1513.39     1625.04   1148.54 o 
   1   4  23    13552.88    12479.66    642.42 o 
   2   4  23    12368.90    11237.38   1065.89 o 
   3   4  23      341.78     -295.09    786.35 o 
   4   4  23      556.54      519.39    415.11 o 
   5   4  23    10685.07    10070.84    642.31 o 
   6   4  23    97947.60    95502.65   2233.46 o 
   7   4  23     2406.46     1428.63    862.71 o 
   8   4  23     4500.26     4448.05    577.36 o 
   9   4  23     7084.48     7083.45    630.59 o 
  10   4  23     1143.79     1351.35    567.15 o 
  11   4  23     1414.64     2700.66    823.14 o 
  12   4  23    14161.35    14039.61   2080.44 o 
   1   5  23     2840.22     3583.59    911.50 o 
   2   5  23   125315.84   123667.58   2811.46 o 
   3   5  23     8651.69     8502.32    642.90 o 
   4   5  23    30872.04    31252.69   1976.13 o 
   5   5  23     2947.11      884.77    681.01 o 
   6   5  23     8208.24     8162.11    639.31 o 
   7   5  23     1276.71     1800.42    509.46 o 
   8   5  23     2947.30     2513.13    592.23 o 
   9   5  23      252.10      107.00    955.10 o 
  10   5  23    16536.92    17916.21   1171.17 o 
   1   6  23     5090.39     4608.02    713.96 o 
   2   6  23     6926.28     6979.85    952.03 o 
   3   6  23     1557.51     1878.90    515.77 o 
   4   6  23     8045.27     7693.94    841.90 o 
   5   6  23     5904.67     6277.69    626.07 o 
   6   6  23    75646.44    74329.04   1643.29 o 
   7   6  23     1014.20      849.77    609.45 o 
   8   6  23     2747.54     2679.84    616.50 o 
   1   7  23     2733.73     3488.01    604.61 o 
   2   7  23    85043.63    82271.76   2085.24 o 
   3   7  23     9402.35     8949.67    739.79 o 
   4   7  23     4128.85     3943.46    609.47 o 
   0   0  24    15178.61    15373.24    886.89 o 
   2   0  24     6692.65     6690.77    525.66 o 
   4   0  24    15309.18    16317.07    988.68 o 
   6   0  24    29824.29    28685.81    981.82 o 
   8   0  24    13837.20    12614.94    790.84 o 
  10   0  24     6652.01     6783.16    577.77 o 
  12   0  24     5826.22     6406.86    600.09 o 
   0   1  24    13702.84    12800.67    866.62 o 
   1   1  24     3688.60     3758.24    430.01 o 
   2   1  24     9723.22     9939.37    577.90 o 
   3   1  24     4702.85     3893.28    441.06 o 
   4   1  24     2023.79     2417.45   1970.08 o 
   5   1  24      157.44     -174.42    447.90 o 
   6   1  24    16759.66    16168.42   1087.18 o 
   7   1  24     6645.69     7446.62    545.22 o 
   8   1  24    24511.29    24734.28   1418.36 o 
   9   1  24     1764.22     2263.23    604.55 o 
  10   1  24    56632.33    58011.70   2099.02 o 
  11   1  24    16230.63    16179.38    801.38 o 
  12   1  24    56752.40    55301.62   2596.93 o 
  13   1  24     3467.51     3440.87    563.40 o 
   0   2  24    11528.85    10832.12    814.34 o 
   1   2  24     1237.76      834.68    523.51 o 
   2   2  24    72799.15    71837.82   1578.25 o 
   3   2  24     1405.08     1250.31    514.08 o 
   4   2  24    17090.85    17196.59    710.93 o 
   5   2  24     3822.68     3761.20    494.04 o 
   6   2  24    21571.91    19299.77    768.36 o 
   7   2  24     1907.78      965.93    594.28 o 
   8   2  24    18753.55    19555.45    770.27 o 
   9   2  24     2403.59     1925.42   2684.81 o 
  10   2  24     2334.49     2418.99   1153.63 o 
  11   2  24     1424.88      404.73    995.51 o 
  12   2  24     7671.83     7587.78    603.55 o 
  13   2  24      230.34     1134.65    663.36 o 
   0   3  24    27929.58    26439.23   1166.96 o 
   1   3  24     1319.61     1727.10    768.49 o 
   2   3  24     3041.51     3336.17   1397.54 o 
   3   3  24      394.20     1494.88    554.90 o 
   4   3  24      120.40     -867.48    867.48 o 
   5   3  24      724.21     1082.02    781.08 o 
   6   3  24    11585.68    12050.52    634.62 o 
   7   3  24     3291.23     3739.20    488.23 o 
   8   3  24    23396.45    23930.32    864.31 o 
   9   3  24     2603.64     2438.77    846.73 o 
  10   3  24    21999.04    21333.00    878.90 o 
  11   3  24     1986.77      280.27   1265.76 o 
  12   3  24    27394.76    26145.82   1017.70 o 
   0   4  24     1326.27     -208.52   1610.98 o 
   1   4  24    13282.28    12468.45    672.15 o 
   2   4  24    22081.39    21372.90    802.82 o 
   3   4  24     6931.26     6566.66   1116.89 o 
   4   4  24     9223.29    10646.23    620.54 o 
   5   4  24      800.21      700.23    562.91 o 
   6   4  24    32002.42    28817.58   1828.87 o 
   7   4  24    21475.56    20050.11   1640.26 o 
   8   4  24     7528.24     7910.78   2639.18 o 
   9   4  24     2235.94     1771.82    563.00 o 
  10   4  24     1914.05     2900.18    544.14 o 
  11   4  24     2702.01     2012.88   1341.15 o 
   0   5  24    10810.49    10598.85    992.59 o 
   1   5  24     2875.17     2815.85    509.65 o 
   2   5  24    22482.55    22986.11   1089.92 o 
   3   5  24     1365.32     1885.84    961.88 o 
   4   5  24     4563.59     4809.07    575.32 o 
   5   5  24    11171.87    11104.77    691.45 o 
   6   5  24    13808.71    12721.36    795.01 o 
   7   5  24      102.49     -451.86    663.75 o 
   8   5  24    12057.07    13309.58    774.47 o 
   9   5  24     2918.77     2067.10    632.20 o 
   0   6  24    21169.43    18667.37   1240.45 o 
   1   6  24      961.18      351.97   1371.24 o 
   2   6  24    15557.95    13259.36    773.26 o 
   3   6  24      243.22      516.97    907.41 o 
   4   6  24     9384.19     9992.31    678.95 o 
   5   6  24     4213.14     4850.78    610.58 o 
   6   6  24    14467.13    14102.34    831.62 o 
   7   6  24     4315.31     2652.05   2492.44 o 
   0   7  24     4547.16     4840.29    898.10 o 
   1   7  24     3748.12     4040.51    843.41 o 
   2   0  25     7405.85     6925.67    600.53 o 
   4   0  25    37036.71    34503.27    901.67 o 
   6   0  25     4644.83     5745.45    493.34 o 
   8   0  25    34180.26    32919.55   1632.05 o 
  10   0  25     3768.51     4416.65    514.10 o 
  12   0  25     6473.83     7208.76    643.36 o 
   1   1  25    22519.21    21442.24    724.94 o 
   2   1  25     2416.34     2957.10   2308.98 o 
   3   1  25      398.36     -455.52    874.93 o 
   4   1  25    23662.89    22701.47   1466.36 o 
   5   1  25     8424.94     8297.73    553.85 o 
   6   1  25      567.14      126.38    496.90 o 
   7   1  25     3211.65     3053.40    492.12 o 
   8   1  25    13700.14    14467.71    713.84 o 
   9   1  25      680.35      494.23   1240.98 o 
  10   1  25    14958.02    14934.22   1253.58 o 
  11   1  25     2050.74     2697.37    711.34 o 
  12   1  25    11320.89    12246.21    742.26 o 
   1   2  25     1529.22     1383.65    518.06 o 
   2   2  25       49.34      393.00    821.18 o 
   3   2  25     1902.16     1623.40    479.27 o 
   4   2  25    37463.74    36836.56    939.85 o 
   5   2  25     6181.28     4774.97   2311.08 o 
   6   2  25     4465.40     4141.98    514.93 o 
   7   2  25     2885.26     2937.18    449.27 o 
   8   2  25    74067.47    71649.39   2682.09 o 
   9   2  25      893.67      496.78    653.41 o 
  10   2  25     7724.33     8720.08    788.90 o 
  11   2  25      341.01      -74.68   1333.44 o 
  12   2  25     4591.98     4846.81    616.02 o 
   1   3  25     2275.74     2549.43    455.77 o 
   2   3  25     4624.09     4877.04    508.33 o 
   3   3  25     2254.98     2007.31    421.51 o 
   4   3  25    13872.83    13732.85    664.78 o 
   5   3  25      399.60     -979.33    979.33 o 
   6   3  25      145.46      969.77    507.43 o 
   7   3  25      462.32      154.07   1570.55 o 
   8   3  25     3239.92     2764.48    798.83 o 
   9   3  25      995.19      732.30   1194.91 o 
  10   3  25    11749.73    11794.30    747.42 o 
  11   3  25     3679.30     3096.03    607.88 o 
   1   4  25     4258.96     3003.74    587.80 o 
   2   4  25     1501.21      483.10   1130.05 o 
   3   4  25     5046.04     4955.89    551.48 o 
   4   4  25    23037.54    22661.90    837.09 o 
   5   4  25    15234.10    15254.09    742.05 o 
   6   4  25     1058.44      980.92    682.74 o 
   7   4  25     2409.09     1150.55   1302.46 o 
   8   4  25    29694.81    28389.81   1176.94 o 
   9   4  25     2791.04     1694.00    866.92 o 
  10   4  25      657.97      829.59    625.53 o 
   1   5  25     3432.03     3487.67    559.43 o 
   2   5  25     1727.55      838.48    716.52 o 
   3   5  25      376.25      279.52    593.96 o 
   4   5  25    30918.32    29731.51   1021.47 o 
   5   5  25     5272.45     5524.78    913.27 o 
   6   5  25      523.97      278.52    753.33 o 
   7   5  25     4714.85     4647.65    641.53 o 
   8   5  25    18970.98    19467.63    937.37 o 
   1   6  25     3305.08     2376.58   1852.44 o 
   2   6  25     2537.10      555.49    906.43 o 
   3   6  25     4090.03     4662.49    864.44 o 
   4   6  25    14293.79    13677.93    774.87 o 
   5   6  25     3882.32     2996.30    886.30 o 
   0   0  26    12519.38    12949.10    849.70 o 
   2   0  26     9197.16     9234.39    559.68 o 
   4   0  26    19251.87    18995.76    709.45 o 
   6   0  26    28240.14    27884.90   1838.72 o 
   8   0  26    13614.42    13271.24    690.48 o 
  10   0  26     1348.03      604.20    626.60 o 
  12   0  26    15367.60    15023.40   1347.78 o 
   0   1  26    20194.77    19759.40   1006.57 o 
   1   1  26     3763.26     3900.58    592.00 o 
   2   1  26    31233.12    29743.97    857.43 o 
   3   1  26     3638.92     3101.68    484.12 o 
   4   1  26     5221.74     5008.27    492.57 o 
   5   1  26      936.61     1380.57    549.87 o 
   6   1  26     4811.41     4469.49    525.33 o 
   7   1  26    11289.05    12406.38   1842.23 o 
   8   1  26    29868.20    31258.22    953.52 o 
   9   1  26     2968.23     3314.16    519.65 o 
  10   1  26    69094.41    68697.19   1559.27 o 
  11   1  26    17120.81    16431.38    816.67 o 
  12   1  26    48127.14    47554.00   1504.71 o 
   1   2  26     7233.82     6803.75   1149.72 o 
   2   2  26    65768.38    61852.77   1806.78 o 
   3   2  26     1941.12     2475.65    430.06 o 
   4   2  26     4484.40     4083.82    522.48 o 
   5   2  26      247.76     -573.97    573.97 o 
   6   2  26    22107.63    22011.60    853.33 o 
   7   2  26     1196.15     1228.74    457.77 o 
   8   2  26    27319.42    28604.54   2371.38 o 
   9   2  26     1848.38     1802.66    513.99 o 
  10   2  26     4519.23     4752.23    691.23 o 
  11   2  26     1783.37      854.16    710.70 o 
   0   3  26    45002.05    41307.38   1459.37 o 
   1   3  26     1121.04      311.44    917.99 o 
   2   3  26      123.27    -1246.51   1246.51 o 
   3   3  26      796.29     -281.29    592.74 o 
   4   3  26     3925.45     4058.93   1122.61 o 
   5   3  26      991.25      673.47    467.30 o 
   6   3  26    12581.76    11274.14    697.91 o 
   7   3  26     1274.86      986.14    711.31 o 
   8   3  26    29851.93    30635.26   1234.20 o 
   9   3  26     1329.81     2475.76    521.73 o 
  10   3  26    33582.59    35431.57   1742.07 o 
   0   4  26     6158.57     6425.18    805.67 o 
   1   4  26    11585.07    11939.51    736.90 o 
   2   4  26    17218.23    16133.19    762.76 o 
   3   4  26      615.72      282.68    436.35 o 
   4   4  26     9821.96     9479.80    671.71 o 
   5   4  26    11118.53     9058.28    727.80 o 
   6   4  26    25234.79    22502.70   1001.07 o 
   7   4  26    17892.41    16669.99    848.94 o 
   8   4  26     6060.87     5833.79   1364.06 o 
   9   4  26     3476.23     3283.79    679.43 o 
   0   5  26    11255.05    10804.09   1006.05 o 
   1   5  26     7014.40     7085.58    728.32 o 
   2   5  26    38214.90    35719.02   1104.40 o 
   3   5  26     6867.32     6488.10    767.00 o 
   4   5  26     5998.93     5622.40    659.57 o 
   5   5  26     3710.34     3695.69    590.43 o 
   6   5  26     3125.21     2572.83   1479.08 o 
   7   5  26     1441.28     1523.73    702.05 o 
   0   6  26     6861.00     6820.51   1057.98 o 
   1   6  26     7151.02     7254.82   1401.12 o 
   2   6  26    19140.27    18080.82    896.72 o 
   3   6  26     3061.41     4249.54    804.70 o 
   2   0  27    28357.41    27864.50   1565.14 o 
   4   0  27    19705.90    20075.94    740.08 o 
   6   0  27   123713.06   119857.53   2673.57 o 
   8   0  27     7079.59     7374.75    597.04 o 
  10   0  27     4937.78     4784.71    627.91 o 
   1   1  27    24514.08    22774.49    829.98 o 
   2   1  27   137893.36   138405.27   3736.20 o 
   3   1  27      598.73     -337.96    943.27 o 
   4   1  27     7068.77     6397.15    591.25 o 
   5   1  27     4808.58     4463.69    520.49 o 
   6   1  27     7875.34     7267.06    599.30 o 
   7   1  27     2280.84     2053.16    487.11 o 
   8   1  27     1241.64      703.71    811.37 o 
   9   1  27      767.50      622.04   1132.78 o 
  10   1  27     7945.69     7925.41    707.03 o 
  11   1  27     2241.59     1156.29   1669.05 o 
   1   2  27     1045.51      559.54    571.45 o 
   2   2  27    13592.04    12637.61    687.32 o 
   3   2  27     1465.51     1527.07    616.31 o 
   4   2  27    41560.05    40548.57   1485.18 o 
   5   2  27     7784.55     7868.23    587.14 o 
   6   2  27   122093.80   115564.59   2446.19 o 
   7   2  27      649.95     1545.85    653.99 o 
   8   2  27     1812.92     1995.80    517.75 o 
   9   2  27     2533.77     2783.39    523.37 o 
  10   2  27      124.00     -783.58   1498.22 o 
   1   3  27     4175.43     4056.87    554.20 o 
   2   3  27   172938.16   159962.30   3159.60 o 
   3   3  27     2161.39     1132.07    619.49 o 
   4   3  27     1066.34     -554.90   1162.10 o 
   5   3  27     6475.41     7013.57   1216.93 o 
   6   3  27     7392.75     7311.51    620.81 o 
   7   3  27     2317.89     2193.84   2144.97 o 
   8   3  27     5180.95     4700.13    651.10 o 
   9   3  27      341.93    -1137.96   1137.96 o 
   1   4  27     2378.23     1809.32   2059.22 o 
   2   4  27    12184.48    10896.49    962.35 o 
   3   4  27     2221.18     1570.90    519.49 o 
   4   4  27    11775.77    12326.68    775.58 o 
   5   4  27    15913.43    15049.26    815.65 o 
   6   4  27    98220.31    93921.77   2034.01 o 
   7   4  27     3304.70     3312.39    604.04 o 
   8   4  27     4384.12     4771.33    609.95 o 
   1   5  27      110.09      678.81    475.53 o 
   2   5  27    75340.30    70606.55   1564.22 o 
   3   5  27    10352.61    10558.11    746.76 o 
   4   5  27    11684.61    11188.41   1308.03 o 
   5   5  27      801.01     -382.21    682.71 o 
   6   5  27     2897.47     3275.29   1983.57 o 
   0   0  28   115939.52   114642.20   3691.26 o 
   2   0  28   106573.37   104138.40   3966.69 o 
   4   0  28     7326.14     8267.68    606.15 o 
   6   0  28    45271.36    46536.88   1144.35 o 
   8   0  28    38452.21    40514.32   1087.81 o 
  10   0  28    10519.83    10107.64   1722.64 o 
   0   1  28     7379.36     7153.94    804.04 o 
   1   1  28     1122.26     1420.94    431.63 o 
   2   1  28     2308.47     5311.53    986.31 o 
   3   1  28     3340.08     3710.48    471.10 o 
   4   1  28    10228.43    10532.83    654.43 o 
   5   1  28      754.47     -660.70   1120.76 o 
   6   1  28    19370.38    19809.20    816.98 o 
   7   1  28     7050.88     6308.43    651.09 o 
   8   1  28    19206.25    18188.37   1256.32 o 
   9   1  28     2199.31     2134.26    861.85 o 
  10   1  28    85671.10    84974.67   3882.66 o 
   0   2  28    46280.36    42252.77   1533.52 o 
   1   2  28     7999.81     7114.63    633.01 o 
   2   2  28    36440.04    33555.05    999.69 o 
   3   2  28      741.30      131.72   1102.96 o 
   4   2  28      345.02     -567.33   1254.37 o 
   5   2  28      598.36      699.97    674.30 o 
   6   2  28    63582.37    61556.28   1951.97 o 
   7   2  28     9109.20     9645.84    661.85 o 
   8   2  28     3429.42     3289.88    594.50 o 
   9   2  28     2728.14     1398.37    734.25 o 
   0   3  28     4411.03     3737.05    787.10 o 
   1   3  28     1467.92     1165.60    678.53 o 
   2   3  28    35929.59    33053.46   1367.64 o 
   3   3  28     1093.92     -354.15   1111.72 o 
   4   3  28    14882.50    14034.52   1406.69 o 
   5   3  28     4951.76     5732.83    569.34 o 
   6   3  28    14485.24    14327.07    771.56 o 
   7   3  28     2518.38     2966.84    544.86 o 
   8   3  28    15523.18    14912.95    834.57 o 
   0   4  28    42411.02    40672.45   1664.50 o 
   1   4  28     1623.10     2693.46    732.34 o 
   2   4  28    60800.46    59534.05   1353.20 o 
   3   4  28     3488.28     2556.40   1384.09 o 
   4   4  28     2122.52     2353.52    579.35 o 
   5   4  28     2482.26     2648.03    566.21 o 
   6   4  28    37331.98    37467.28   2828.68 o 
   7   4  28      877.17    -1109.07   1318.41 o 
   0   5  28     3724.70     3664.57    869.47 o 
   1   5  28      519.30      386.81    648.14 o 
   2   5  28      492.76     -269.55    772.37 o 
   3   5  28     4596.27     3327.18   1388.35 o 
   2   0  29     9951.62    10590.91    625.04 o 
   4   0  29    50928.68    46466.95   1800.07 o 
   6   0  29    38109.53    36992.23   1043.95 o 
   8   0  29    68678.77    68678.75   1587.08 o 
   1   1  29    12659.22    12253.70    715.28 o 
   2   1  29    75028.02    70969.19   2270.37 o 
   3   1  29      534.53     1309.44    405.58 o 
   4   1  29    55540.06    51192.41   1199.13 o 
   5   1  29     2900.12     2810.87   1248.67 o 
   6   1  29     1004.42      520.48    743.25 o 
   7   1  29     1867.13     1460.90    508.21 o 
   8   1  29     5423.28     5736.94    610.55 o 
   9   1  29      460.24     -679.58    679.58 o 
   1   2  29      616.50     1110.02    576.68 o 
   2   2  29    10504.52    10162.71    670.92 o 
   3   2  29      613.89      104.37    616.30 o 
   4   2  29     2722.83     1903.48    529.87 o 
   5   2  29     7194.06     7024.59    618.48 o 
   6   2  29    35060.18    32439.03   1052.65 o 
   7   2  29      532.79      470.51    455.92 o 
   8   2  29    33175.60    33413.35   2639.55 o 
   1   3  29     8720.80     8497.78    601.20 o 
   2   3  29    32037.10    31038.02   2146.17 o 
   3   3  29      812.29      531.71    675.47 o 
   4   3  29    59546.32    58721.25   1352.99 o 
   5   3  29     5934.38     6418.48    632.60 o 
   6   3  29     6308.54     6071.10   1078.14 o 
   7   3  29      294.28      316.83    692.69 o 
   1   4  29      277.61       57.12    611.11 o 
   2   4  29     9376.17     8617.96   1430.70 o 
   3   4  29     2961.96    -1523.46   1868.38 o 
   4   4  29     6777.43     5513.99    705.60 o 
   5   4  29     7121.78     6559.34    671.94 o 
   0   0  30    13185.09    12817.39    992.68 o 
   2   0  30    11679.03    12029.68    888.30 o 
   4   0  30      420.57       45.78    622.87 o 
   6   0  30     7576.75     7312.97   1400.31 o 
   8   0  30    21825.14    22232.18    900.33 o 
   0   1  30    19908.57    19664.49   1191.58 o 
   1   1  30      675.65       58.55    618.48 o 
   2   1  30     6584.24     6787.97    598.79 o 
   3   1  30     4362.41     4015.85    792.14 o 
   4   1  30    12895.88    14436.34    720.34 o 
   5   1  30      639.67     -179.21    653.29 o 
   6   1  30     5671.99     6290.49    596.23 o 
   7   1  30     4405.14     4499.13    590.75 o 
   0   2  30    42060.23    40749.40   1549.92 o 
   1   2  30     1575.21     2191.96    461.14 o 
   2   2  30     4994.74     5663.46    554.83 o 
   3   2  30      962.84     1126.50    476.92 o 
   4   2  30     5677.29     5082.45    603.80 o 
   5   2  30     4500.15     4479.91    571.40 o 
   6   2  30      377.32      291.21   1006.00 o 
   7   2  30     2895.64     2776.70    570.17 o 
   0   3  30     4652.34     5045.53    844.28 o 
   1   3  30     2611.24     1365.53    808.89 o 
   2   3  30    24415.64    23284.01    906.99 o 
   3   3  30      106.78    -1224.00   1224.00 o 
   4   3  30     8481.63     8535.59    899.93 o 
   5   3  30     1710.59     -577.55   1248.48 o 
   0   4  30    27631.37    26116.34   1393.95 o 
   1   4  30     7423.45     8061.28   1139.58 o 
   2   4  30     7228.32     7239.93   1235.44 o 
   2   0  31     6668.06     7042.84    629.79 o 
   4   0  31    34848.98    32121.13   1204.97 o 
   6   0  31     7450.98     6492.47    641.60 o 
   1   1  31    14369.34    13293.87    730.26 o 
   2   1  31     6200.99     6369.17   1004.97 o 
   3   1  31     1960.54     1888.08    956.01 o 
   4   1  31      495.75      996.33   1153.20 o 
   5   1  31     1475.69      840.62    939.18 o 
   6   1  31    18450.22    18324.53    855.72 o 
   1   2  31      660.97     1439.86    456.03 o 
   2   2  31    16887.34    15603.12    810.50 o 
   3   2  31     2322.44      765.06    712.19 o 
   4   2  31     7827.69     8752.86   1023.54 o 
   5   2  31     6262.43     6552.01    872.93 o 
   1   3  31      593.11      169.52   1924.52 o 
   2   3  31     5330.38     5805.94    620.77 o 
   0   0  32    52215.04    50557.14   1744.34 o 
   2   0  32     4975.90     5416.68   1342.12 o 
   4   0  32     4866.27     5476.41    653.40 o 
   0   1  32     2096.28     2070.11    750.02 o 
   1   1  32     2845.07     2225.32    573.16 o 
   2   1  32    10367.06    10302.50    708.94 o 
   3   1  32     1904.99     1447.78    672.26 o 
   0   2  32    90466.16    88337.52   2530.44 o 
   1   2  32     1617.08     1720.27    515.54 o 
                                                 
